# Supplementary material for: The lipid transfer protein STARD7 controls intestinal tumor development in a context-dependent manner
Source: EMBO Mol Med. 2026 Mar 30;18(5):1771–811. doi: 10.1038/s44321-026-00409-5 (PMC13179355; doi:10.1038/s44321-026-00409-5)
Supplement: Supplementary file 6 — Source data Fig. 1 [file 44321_2026_409_MOESM6_ESM.zip]

Archive with 64 entries (55 files):
- Fig1/
- __MACOSX/._Fig1
- Fig1/.DS_Store
- __MACOSX/Fig1/._.DS_Store
- Fig1/Fig1J/
- __MACOSX/Fig1/._Fig1J
- Fig1/Fig1D/
- __MACOSX/Fig1/._Fig1D
- Fig1/Fig1E/
- __MACOSX/Fig1/._Fig1E
- Fig1/Fig1B/
- __MACOSX/Fig1/._Fig1B
- Fig1/Fig1I/
- __MACOSX/Fig1/._Fig1I
- Fig1/Fig1G/
- __MACOSX/Fig1/._Fig1G
- Fig1/Fig1A/
- __MACOSX/Fig1/._Fig1A
- Fig1/Fig1F/
- __MACOSX/Fig1/._Fig1F
- Fig1/Fig1J/._Fig1J.pptx
- __MACOSX/Fig1/Fig1J/._._Fig1J.pptx
- Fig1/Fig1J/Fig1J.pptx
- __MACOSX/Fig1/Fig1J/._Fig1J.pptx
- Fig1/Fig1D/._Fig1D.xlsx
- __MACOSX/Fig1/Fig1D/._._Fig1D.xlsx
- Fig1/Fig1D/Fig1D.xlsx
- __MACOSX/Fig1/Fig1D/._Fig1D.xlsx
- Fig1/Fig1E/Fig1E.xlsx
- __MACOSX/Fig1/Fig1E/._Fig1E.xlsx
- Fig1/Fig1E/._Fig1E.xlsx
- __MACOSX/Fig1/Fig1E/._._Fig1E.xlsx
- Fig1/Fig1B/Picture Genotyping STARD7 Figure 1B.ai
- __MACOSX/Fig1/Fig1B/._Picture Genotyping STARD7 Figure 1B.ai
- Fig1/Fig1I/Fig1I.pptx
- __MACOSX/Fig1/Fig1I/._Fig1I.pptx
- Fig1/Fig1I/.DS_Store
- __MACOSX/Fig1/Fig1I/._.DS_Store
- Fig1/Fig1I/._Fig1I.pptx
- __MACOSX/Fig1/Fig1I/._._Fig1I.pptx
- Fig1/Fig1I/Densitometry file Western blot analyses Figure 1I.xlsx
- __MACOSX/Fig1/Fig1I/._Densitometry file Western blot analyses Figure 1I.xlsx
- Fig1/Fig1I/Densitometry file Western blot analyses Figure 1I.ai
- __MACOSX/Fig1/Fig1I/._Densitometry file Western blot analyses Figure 1I.ai
- Fig1/Fig1G/Fig1G.xlsx
- __MACOSX/Fig1/Fig1G/._Fig1G.xlsx
- Fig1/Fig1G/.DS_Store
- __MACOSX/Fig1/Fig1G/._.DS_Store
- Fig1/Fig1G/._Fig1G.xlsx
- __MACOSX/Fig1/Fig1G/._._Fig1G.xlsx
- Fig1/Fig1G/Fig1G.pptx
- __MACOSX/Fig1/Fig1G/._Fig1G.pptx
- Fig1/Fig1G/._Fig1G.pptx
- __MACOSX/Fig1/Fig1G/._._Fig1G.pptx
- Fig1/Fig1A/.DS_Store
- __MACOSX/Fig1/Fig1A/._.DS_Store
- Fig1/Fig1A/Fig1A.pptx
- __MACOSX/Fig1/Fig1A/._Fig1A.pptx
- Fig1/Fig1A/._Fig1A.pptx
- __MACOSX/Fig1/Fig1A/._._Fig1A.pptx
- Fig1/Fig1F/._Fig1F.xlsx
- __MACOSX/Fig1/Fig1F/._._Fig1F.xlsx
- Fig1/Fig1F/Fig1F.xlsx
- __MACOSX/Fig1/Fig1F/._Fig1F.xlsx
