# Supplementary material for: The lipid transfer protein STARD7 controls intestinal tumor development in a context-dependent manner
Source: EMBO Mol Med. 2026 Mar 30;18(5):1771–811. doi: 10.1038/s44321-026-00409-5 (PMC13179355; doi:10.1038/s44321-026-00409-5)
Supplement: Supplementary file 6 — Source data Fig. 1 [file 44321_2026_409_MOESM6_ESM.zip › Fig1/Fig1D/Fig1D.xlsx]

## Sheet: Sheet1
min	WT																KO																neg
0	0.0613	0.0527	0.0628	0.0564	0.0593	0.0556	0.0589	0.0649	0.0479	0.0387	0.0684	0.0536	0.0526	0.0524	0.0397	0.072	0.0643	0.0505	0.0457	0.0495	0.0465	0.0367	0.0468		0.053	0.0454	0.0436	0.0465	0.0324	0.0459	0.0295	0.0483	0.0625	0.0483
1	0.067	0.0567	0.0654	0.06	0.0606	0.0615	0.0617	0.0673	0.0593	0.0468	0.0685	0.0597	0.0588	0.0565	0.0429	0.0616	0.0607	0.0515	0.0469	0.0531	0.049	0.0455	0.0489		0.0559	0.0457	0.0438	0.0475	0.0341	0.0467	0.0344	0.0482	0.0456	0.0482
2	0.0698	0.0581	0.0666	0.0621	0.0628	0.0648	0.0645	0.0743	0.0553	0.0479	0.0676	0.0598	0.0615	0.0584	0.0461	0.0647	0.0667	0.0516	0.0452	0.0535	0.0506	0.0411	0.0498		0.0575	0.046	0.0445	0.0481	0.0416	0.0477	0.0377	0.0481	0.0453	0.0481
3	0.0713	0.0603	0.0678	0.0641	0.0649	0.0675	0.0687	0.072	0.0582	0.0469	0.0707	0.0618	0.0643	0.0597	0.0483	0.0688	0.0623	0.0553	0.0464	0.0532	0.0526	0.0386	0.0509		0.0591	0.0463	0.0447	0.0487	0.0356	0.048	0.038	0.0468	0.0443	0.0468
4	0.0752	0.0611	0.0697	0.0673	0.0669	0.0705	0.0705	0.0756	0.0618	0.0503	0.074	0.0631	0.0704	0.0608	0.0556	0.0706	0.0614	0.0575	0.0474	0.0516	0.0535	0.0393	0.0518		0.0621	0.0468	0.0453	0.0492	0.036	0.0475	0.0383	0.044	0.0443	0.044
5	0.0771	0.0634	0.0709	0.0737	0.0699	0.0723	0.0723	0.0792	0.0654	0.0551	0.0767	0.0651	0.0751	0.0624	0.0588	0.0967	0.0744	0.0564	0.0492	0.0569	0.0535	0.0414	0.0527		0.0628	0.0479	0.045	0.0498	0.0364	0.0476	0.039	0.0448	0.0596	0.0448
6	0.0802	0.065	0.0709	0.0749	0.0716	0.075	0.0746	0.082	0.0683	0.0557	0.0776	0.0678	0.0778	0.0639	0.0607	0.077	0.0765	0.0586	0.0483	0.0559	0.0542	0.0519	0.0536		0.0649	0.0475	0.0458	0.0504	0.0378	0.0477	0.0392	0.0476	0.0408	0.0476
7	0.0834	0.0697	0.073	0.0738	0.0785	0.0774	0.0768	0.0868	0.0703	0.0561	0.0769	0.0696	0.0809	0.0653	0.0627	0.079	0.0781	0.0622	0.0487	0.0565	0.0553	0.0457	0.0547		0.0683	0.0487	0.0462	0.051	0.0385	0.0479	0.0396	0.0468	0.0407	0.0468
8	0.0861	0.0741	0.0761	0.0776	0.0815	0.0797	0.0798	0.0942	0.0739	0.0594	0.0793	0.0707	0.0758	0.0668	0.0644	0.0819	0.0791	0.0637	0.0487	0.0554	0.056	0.0442	0.0553		0.0682	0.0494	0.0463	0.0515	0.0386	0.0483	0.0399	0.045	0.0461	0.045
9	0.0893	0.0762	0.0781	0.0804	0.0841	0.0825	0.0815	0.093	0.0772	0.0633	0.0814	0.0732	0.077	0.0689	0.0658	0.0842	0.0694	0.0626	0.0514	0.0534	0.0569	0.0452	0.056		0.0698	0.0485	0.0464	0.0518	0.0394	0.0485	0.0402	0.0456	0.0406	0.0456
10	0.0915	0.0771	0.0792	0.0815	0.0845	0.0851	0.0837	0.0962	0.0798	0.0669	0.0815	0.0744	0.079	0.0696	0.0674	0.0872	0.0718	0.0623	0.053	0.0541	0.058	0.0461	0.0568		0.072	0.0496	0.0469	0.0524	0.0395	0.0483	0.0407	0.0465	0.0462	0.0465
11	0.0948	0.0763	0.0806	0.0843	0.0845	0.0865	0.0862	0.099	0.0823	0.0658	0.0838	0.0761	0.0812	0.0711	0.069	0.0918	0.0806	0.0632	0.052	0.0545	0.0588	0.047	0.0575		0.0736	0.051	0.0466	0.0529	0.0406	0.0486	0.0409	0.0491	0.0416	0.0491
12	0.0982	0.077	0.0826	0.0873	0.0863	0.0882	0.0889	0.1225	0.0862	0.0654	0.0851	0.0788	0.0835	0.0724	0.0707	0.097	0.0807	0.0644	0.0515	0.0565	0.0597	0.0479	0.0583		0.0755	0.0498	0.0472	0.0535	0.0447	0.0487	0.0415	0.0473	0.0464	0.0473
13	0.1002	0.0805	0.0843	0.0886	0.092	0.0908	0.0907	0.1167	0.0897	0.0682	0.086	0.0806	0.0853	0.0748	0.0722	0.116	0.0819	0.0655	0.0518	0.055	0.0607	0.0486	0.0592		0.0783	0.0504	0.0472	0.0539	0.0457	0.049	0.0414	0.0455	0.0469	0.0455
14	0.1026	0.0816	0.0873	0.0904	0.0959	0.0943	0.0923	0.11	0.0884	0.0693	0.0864	0.0814	0.0871	0.0769	0.0738	0.0971	0.0902	0.0664	0.0515	0.0581	0.0616	0.0496	0.0598		0.079	0.0522	0.0475	0.0545	0.0461	0.0489	0.0418	0.0486	0.0464	0.0486
15	0.1052	0.0824	0.0877	0.0923	0.1004	0.0959	0.0949	0.1131	0.0933	0.0713	0.0875	0.0828	0.0898	0.079	0.0757	0.0998	0.091	0.0677	0.0514	0.0613	0.0624	0.0503	0.0607		0.0817	0.0509	0.0474	0.0551	0.0439	0.0488	0.0422	0.0444	0.0468	0.0444
16	0.1069	0.0845	0.0897	0.0945	0.0969	0.0985	0.0969	0.1185	0.0935	0.0728	0.0887	0.0849	0.0916	0.0788	0.0774	0.1023	0.0922	0.0703	0.0516	0.0598	0.0632	0.0511	0.0613		0.0836	0.0527	0.0478	0.0556	0.047	0.0491	0.0422	0.0456	0.0465	0.0456
17	0.1099	0.0867	0.0914	0.0972	0.0974	0.1006	0.0996	0.1201	0.0961	0.0775	0.0906	0.0865	0.0948	0.0798	0.0789	0.105	0.0942	0.0715	0.0519	0.0605	0.0642	0.0521	0.062		0.0847	0.0524	0.0477	0.0561	0.0456	0.0503	0.0424	0.0469	0.0468	0.0469
18	0.1132	0.0894	0.0942	0.0995	0.0989	0.104	0.102	0.1236	0.0989	0.0769	0.0915	0.0886	0.0958	0.081	0.0807	0.1076	0.0964	0.0725	0.0526	0.0632	0.0648	0.0531	0.0631		0.0854	0.0514	0.0476	0.0566	0.0461	0.0498	0.0426	0.0442	0.0418	0.0442
19	0.1158	0.0912	0.0961	0.1023	0.1014	0.105	0.1043	0.124	0.1032	0.0776	0.0923	0.0906	0.0974	0.0827	0.0825	0.1107	0.0939	0.0727	0.0655	0.0652	0.0656	0.0537	0.0636		0.0881	0.0516	0.0476	0.0572	0.0497	0.05	0.0427	0.0455	0.0412	0.0455
20	0.1181	0.0933	0.0992	0.104	0.1025	0.1084	0.1069	0.1276	0.1034	0.0803	0.094	0.0924	0.0996	0.0837	0.0843	0.1129	0.0972	0.073	0.0597	0.0615	0.0665	0.0546	0.0641		0.0885	0.0527	0.048	0.058	0.0516	0.0503	0.043	0.0478	0.0461	0.0478
21	0.1212	0.0949	0.1009	0.1062	0.1046	0.1103	0.1095	0.131	0.1063	0.0822	0.0969	0.0942	0.102	0.0853	0.086	0.1156	0.0988	0.0747	0.0563	0.0606	0.0673	0.0554	0.0649		0.0912	0.0521	0.0479	0.0624	0.0507	0.0508	0.0437	0.0468	0.0417	0.0468
22	0.1235	0.0974	0.1022	0.109	0.1075	0.1151	0.1119	0.1453	0.1114	0.0832	0.0981	0.0964	0.1035	0.0874	0.0877	0.1183	0.1006	0.0755	0.0561	0.0638	0.0681	0.0562	0.0657		0.0918	0.0535	0.0483	0.0638	0.0475	0.0505	0.0436	0.0461	0.0416	0.0461
23	0.127	0.1021	0.1045	0.1107	0.1082	0.1147	0.1146	0.1374	0.1132	0.0859	0.0985	0.098	0.105	0.0886	0.0895	0.1214	0.1033	0.0769	0.0564	0.0618	0.0688	0.057	0.0663		0.0935	0.0535	0.048	0.0638	0.0518	0.0507	0.0437	0.0471	0.042	0.0471
24	0.1292	0.1049	0.107	0.1135	0.1144	0.1178	0.1169	0.1407	0.1164	0.0871	0.1021	0.0998	0.1089	0.0902	0.0913	0.1236	0.1055	0.0781	0.0564	0.0625	0.0698	0.0578	0.0671		0.095	0.0537	0.048	0.0637	0.0522	0.0514	0.0438	0.0449	0.0466	0.0449
25	0.1316	0.1027	0.1088	0.116	0.1132	0.1194	0.1196	0.144	0.1201	0.0902	0.1043	0.102	0.1096	0.0917	0.0932	0.1265	0.105	0.0809	0.0565	0.0652	0.0703	0.0587	0.0679		0.0965	0.054	0.0483	0.0633	0.0546	0.0508	0.0441	0.0445	0.0468	0.0445
26	0.1351	0.1078	0.1112	0.1173	0.1161	0.1222	0.122	0.1469	0.1216	0.0916	0.1049	0.1031	0.1131	0.0932	0.0945	0.1284	0.1064	0.0807	0.0553	0.0636	0.0715	0.0598	0.0689		0.1003	0.0542	0.049	0.0605	0.0594	0.0511	0.0444	0.0682	0.0461	0.049
27	0.1375	0.1074	0.1134	0.119	0.117	0.1249	0.1245	0.1496	0.1233	0.0927	0.1075	0.1055	0.1145	0.0948	0.0965	0.1318	0.1093	0.0829	0.0564	0.0655	0.072	0.0603	0.0692		0.0999	0.0548	0.049	0.0605	0.0595	0.0526	0.0445	0.0449	0.0417	0.0449
28	0.1397	0.1088	0.1151	0.121	0.1203	0.1265	0.1271	0.1532	0.1257	0.0946	0.1072	0.1073	0.1162	0.0962	0.0981	0.135	0.11	0.0847	0.0582	0.0645	0.0729	0.0611	0.0699		0.1015	0.0558	0.0492	0.0609	0.0593	0.0536	0.0449	0.0452	0.0423	0.0452
29	0.1431	0.111	0.1177	0.1247	0.1217	0.1295	0.1297	0.1565	0.129	0.096	0.1083	0.1087	0.1196	0.0977	0.0998	0.1383	0.1123	0.085	0.0584	0.0664	0.0737	0.0618	0.0707		0.1033	0.0559	0.0496	0.0612	0.0597	0.0537	0.0453	0.0479	0.0433	0.0479
30	0.1451	0.1147	0.1201	0.1259	0.1249	0.1317	0.1321	0.1595	0.1303	0.0985	0.1099	0.1109	0.1213	0.0992	0.1015	0.1401	0.1134	0.0866	0.0572	0.0656	0.0744	0.0628	0.0715		0.1055	0.0572	0.0498	0.062	0.0577	0.0519	0.0456	0.0451	0.0418	0.0451
