# Supplementary material for: The lipid transfer protein STARD7 controls intestinal tumor development in a context-dependent manner
Source: EMBO Mol Med. 2026 Mar 30;18(5):1771–811. doi: 10.1038/s44321-026-00409-5 (PMC13179355; doi:10.1038/s44321-026-00409-5)
Supplement: Supplementary file 6 — Source data Fig. 1 [file 44321_2026_409_MOESM6_ESM.zip › Fig1/Fig1E/Fig1E.xlsx]

## Sheet: Sheet1
shControl	shSTARD7#2	shSTARD7#3
2.93647	2.75764	2.6563
3.13762	2.85141	2.70654
2.92389	2.85353	2.59423
2.92464	2.70672	2.89387
3.37917	2.56549	2.95899
2.94685	2.58596	2.85296
