# Supplementary material for: The lipid transfer protein STARD7 controls intestinal tumor development in a context-dependent manner
Source: EMBO Mol Med. 2026 Mar 30;18(5):1771–811. doi: 10.1038/s44321-026-00409-5 (PMC13179355; doi:10.1038/s44321-026-00409-5)
Supplement: Supplementary file 6 — Source data Fig. 1 [file 44321_2026_409_MOESM6_ESM.zip › Fig1/Fig1I/Densitometry file Western blot analyses Figure 1I.xlsx]

## Sheet: Feuil1
NdufS1		NdufA2
WT	KO	WT	KO
1	0.251179	1	0.125699
1.01831	0.284594	0.756157	0.259251
1.06495	0.579436	0.926522	0.116879
0.982406	0.148548	0.622618	0.471644
0.990041	0.316341	0.528488	0.751044
