# Supplementary material for: The lipid transfer protein STARD7 controls intestinal tumor development in a context-dependent manner
Source: EMBO Mol Med. 2026 Mar 30;18(5):1771–811. doi: 10.1038/s44321-026-00409-5 (PMC13179355; doi:10.1038/s44321-026-00409-5)
Supplement: Supplementary file 6 — Source data Fig. 1 [file 44321_2026_409_MOESM6_ESM.zip › Fig1/Fig1G/Fig1G.xlsx]

## Sheet: Sheet1
OCR_Average_and_SD_NT
Measurement	Well	Group	Time	OCR	ECAR	PPR	Hoechst	norm_OCR	background_raw_OCR	background_norm_OCR	corrected_ocr
1	A01	Background	1.58886	0	0	0	1317	0	0	0	0
1	H01	Background	1.58886	0	0	0	1403	0	0	0	0
2	A01	Background	8.18758	0	0	0	1317	0	0	0	0
2	H01	Background	8.18758	0	0	0	1403	0	0	0	0
3	A01	Background	14.7848	0	0	0	1317	0	0	0	0
3	H01	Background	14.7848	0	0	0	1403	0	0	0	0
4	A01	Background	21.9193	0	0	0	1317	0	0	0	0
4	H01	Background	21.9193	0	0	0	1403	0	0	0	0
5	A01	Background	29.6553	0	0	0	1317	0	0	0	0
5	H01	Background	29.6553	0	0	0	1403	0	0	0	0
6	A01	Background	37.3909	0	0	0	1317	0	0	0	0
6	H01	Background	37.3909	0	0	0	1403	0	0	0	0
7	A01	Background	45.1244	0	0	0	1317	0	0	0	0
7	H01	Background	45.1244	0	0	0	1403	0	0	0	0
8	A01	Background	52.8587	0	0	0	1317	0	0	0	0
8	H01	Background	52.8587	0	0	0	1403	0	0	0	0
9	A01	Background	60.2097	0	0	0	1317	0	0	0	0
9	H01	Background	60.2097	0	0	0	1403	0	0	0	0
10	A01	Background	66.8118	0	0	0	1317	0	0	0	0
10	H01	Background	66.8118	0	0	0	1403	0	0	0	0
11	A01	Background	73.4117	0	0	0	1317	0	0	0	0
11	H01	Background	73.4117	0	0	0	1403	0	0	0	0
12	A01	Background	80.0845	0	0	0	1317	0	0	0	0
12	H01	Background	80.0845	0	0	0	1403	0	0	0	0
13	A01	Background	86.6871	0	0	0	1317	0	0	0	0
13	H01	Background	86.6871	0	0	0	1403	0	0	0	0
14	A01	Background	93.294	0	0	0	1317	0	0	0	0
14	H01	Background	93.294	0	0	0	1403	0	0	0	0
15	A01	Background	99.9767	0	0	0	1317	0	0	0	0
15	H01	Background	99.9767	0	0	0	1403	0	0	0	0
16	A01	Background	106.582	0	0	0	1317	0	0	0	0
16	H01	Background	106.582	0	0	0	1403	0	0	0	0
17	A01	Background	113.186	0	0	0	1317	0	0	0	0
17	H01	Background	113.186	0	0	0	1403	0	0	0	0
1	B01	Group 1	1.58886	198.896	-2.30465	0	3239	614.065	0	0	614.065
1	C01	Group 1	1.58886	190.967	-1.62943	0	3063	623.465	0	0	623.465
1	D01	Group 1	1.58886	184.799	-1.05583	0	2969	622.429	0	0	622.429
2	B01	Group 1	8.18758	166.407	1.58147	0	3239	513.759	0	0	513.759
2	C01	Group 1	8.18758	160.007	-0.000242964721689276	0	3063	522.387	0	0	522.387
2	D01	Group 1	8.18758	153.456	-0.457568346087402	0	2969	516.861	0	0	516.861
3	B01	Group 1	14.7848	148.128	6.33041	0	3239	457.327	0	0	457.327
3	C01	Group 1	14.7848	142.948	4.49339	0	3063	466.692	0	0	466.692
3	D01	Group 1	14.7848	135.812	3.20735	0	2969	457.433	0	0	457.433
4	B01	Group 1	21.9193	118.14	4.47073	0	3239	364.742	0	0	364.742
4	C01	Group 1	21.9193	123.791	17.972	0	3063	404.148	0	0	404.148
4	D01	Group 1	21.9193	112.494	22.3964	0	2969	378.896	0	0	378.896
5	B01	Group 1	29.6553	113.502	8.0343	0	3239	350.423	0	0	350.423
5	C01	Group 1	29.6553	112.935	18.1473	0	3063	368.708	0	0	368.708
5	D01	Group 1	29.6553	101.151	19.3655	0	2969	340.689	0	0	340.689
6	B01	Group 1	37.3909	111.237	11.7132	0	3239	343.43	0	0	343.43
6	C01	Group 1	37.3909	104.688	20.4764	0	3063	341.783	0	0	341.783
6	D01	Group 1	37.3909	94.9281	20.055	0	2969	319.731	0	0	319.731
7	B01	Group 1	45.1244	95.8023	15.4405	0	3239	295.777	0	0	295.777
7	C01	Group 1	45.1244	98.3947	23.7108	0	3063	321.236	0	0	321.236
7	D01	Group 1	45.1244	90.5697	22.7213	0	2969	305.051	0	0	305.051
8	B01	Group 1	52.8587	99.9201	20.3474	0	3239	308.491	0	0	308.491
8	C01	Group 1	52.8587	93.1064	26.8685	0	3063	303.971	0	0	303.971
8	D01	Group 1	52.8587	86.4513	25.7268	0	2969	291.18	0	0	291.18
9	B01	Group 1	60.2097	68.69	10.5655	0	3239	212.072	0	0	212.072
9	C01	Group 1	60.2097	60.5671	33.3829	0	3063	197.738	0	0	197.738
9	D01	Group 1	60.2097	76.81	38.2546	0	2969	258.707	0	0	258.707
10	B01	Group 1	66.8118	47.2298	17.5379	0	3239	145.816	0	0	145.816
10	C01	Group 1	66.8118	54.4015	32.0433	0	3063	177.609	0	0	177.609
10	D01	Group 1	66.8118	63.9656	38.4742	0	2969	215.445	0	0	215.445
11	B01	Group 1	73.4117	34.6256	20.4636	0	3239	106.902	0	0	106.902
11	C01	Group 1	73.4117	51.9502	32.8989	0	3063	169.606	0	0	169.606
11	D01	Group 1	73.4117	54.5885	41.2038	0	2969	183.862	0	0	183.862
12	B01	Group 1	80.0845	164.29	11.7548	0	3239	507.224	0	0	507.224
12	C01	Group 1	80.0845	154.946	38.1941	0	3063	505.862	0	0	505.862
12	D01	Group 1	80.0845	176.626	47.4704	0	2969	594.901	0	0	594.901
13	B01	Group 1	86.6871	160.5	19.9558	0	3239	495.523	0	0	495.523
13	C01	Group 1	86.6871	162.057	37.0631	0	3063	529.078	0	0	529.078
13	D01	Group 1	86.6871	159.317	45.5671	0	2969	536.6	0	0	536.6
14	B01	Group 1	93.294	155.79	28.12	0	3239	480.982	0	0	480.982
14	C01	Group 1	93.294	162.169	38.0408	0	3063	529.444	0	0	529.444
14	D01	Group 1	93.294	149.419	46.4743	0	2969	503.265	0	0	503.265
15	B01	Group 1	99.9767	45.06	11.5851	0	3239	139.117	0	0	139.117
15	C01	Group 1	99.9767	45.0723	36.9855	0	3063	147.151	0	0	147.151
15	D01	Group 1	99.9767	45.0447	46.8495	0	2969	151.717	0	0	151.717
16	B01	Group 1	106.582	58.1712	23.1585	0	3239	179.596	0	0	179.596
16	C01	Group 1	106.582	41.9065	35.2169	0	3063	136.815	0	0	136.815
16	D01	Group 1	106.582	41.1493	44.0574	0	2969	138.597	0	0	138.597
17	B01	Group 1	113.186	68.6073	29.6952	0	3239	211.816	0	0	211.816
17	C01	Group 1	113.186	40.3231	35.8857	0	3063	131.646	0	0	131.646
17	D01	Group 1	113.186	40.0408	43.8994	0	2969	134.863	0	0	134.863
1	E01	Group 2	1.58886	188.162	-1.85566	0	3003	626.579	0	0	626.579
1	F01	Group 2	1.58886	189.043	2.128	0	3091	611.593	0	0	611.593
1	G01	Group 2	1.58886	161.138	-0.165745147432867	0	3046	529.014	0	0	529.014
2	E01	Group 2	8.18758	159.272	0.778959683279037	0	3003	530.377	0	0	530.377
2	F01	Group 2	8.18758	159.04	4.2106	0	3091	514.525	0	0	514.525
2	G01	Group 2	8.18758	135.195	2.42828	0	3046	443.844	0	0	443.844
3	E01	Group 2	14.7848	142.774	5.29265	0	3003	475.437	0	0	475.437
3	F01	Group 2	14.7848	141.356	8.93111	0	3091	457.316	0	0	457.316
3	G01	Group 2	14.7848	121.166	7.7727	0	3046	397.788	0	0	397.788
4	E01	Group 2	21.9193	123.273	18.1255	0	3003	410.5	0	0	410.5
4	F01	Group 2	21.9193	122.18	18.8422	0	3091	395.277	0	0	395.277
4	G01	Group 2	21.9193	105.189	17.3707	0	3046	345.335	0	0	345.335
5	E01	Group 2	29.6553	113.948	16.3353	0	3003	379.447	0	0	379.447
5	F01	Group 2	29.6553	111.274	17.8046	0	3091	359.992	0	0	359.992
5	G01	Group 2	29.6553	97.0385	16.5715	0	3046	318.577	0	0	318.577
6	E01	Group 2	37.3909	106.751	18.9472	0	3003	355.482	0	0	355.482
6	F01	Group 2	37.3909	103.927	20.5802	0	3091	336.224	0	0	336.224
6	G01	Group 2	37.3909	91.1202	19.8412	0	3046	299.147	0	0	299.147
7	E01	Group 2	45.1244	100.615	22.1182	0	3003	335.047	0	0	335.047
7	F01	Group 2	45.1244	98.0951	23.5444	0	3091	317.357	0	0	317.357
7	G01	Group 2	45.1244	85.8414	23.3624	0	3046	281.817	0	0	281.817
8	E01	Group 2	52.8587	95.5947	25.2888	0	3003	318.331	0	0	318.331
8	F01	Group 2	52.8587	92.5738	25.5405	0	3091	299.495	0	0	299.495
8	G01	Group 2	52.8587	82.0404	26.9332	0	3046	269.338	0	0	269.338
9	E01	Group 2	60.2097	83.4268	31.932	0	3003	277.811	0	0	277.811
9	F01	Group 2	60.2097	77.4956	30.0284	0	3091	250.714	0	0	250.714
9	G01	Group 2	60.2097	61.8184	31.9767	0	3046	202.949	0	0	202.949
10	E01	Group 2	66.8118	59.753	32.4888	0	3003	198.978	0	0	198.978
10	F01	Group 2	66.8118	55.8778	30.489	0	3091	180.776	0	0	180.776
10	G01	Group 2	66.8118	50.2387	30.0222	0	3046	164.933	0	0	164.933
11	E01	Group 2	73.4117	52.8623	33.583	0	3003	176.031	0	0	176.031
11	F01	Group 2	73.4117	51.4207	31.6934	0	3091	166.356	0	0	166.356
11	G01	Group 2	73.4117	47.6128	30.5014	0	3046	156.313	0	0	156.313
12	E01	Group 2	80.0845	169.6	42.9122	0	3003	564.767	0	0	564.767
12	F01	Group 2	80.0845	167.613	38.4303	0	3091	542.262	0	0	542.262
12	G01	Group 2	80.0845	141.087	37.8378	0	3046	463.187	0	0	463.187
13	E01	Group 2	86.6871	155.752	40.6403	0	3003	518.653	0	0	518.653
13	F01	Group 2	86.6871	162.015	39.1136	0	3091	524.15	0	0	524.15
13	G01	Group 2	86.6871	135.422	38.4035	0	3046	444.59	0	0	444.59
14	E01	Group 2	93.294	150.505	41.4319	0	3003	501.182	0	0	501.182
14	F01	Group 2	93.294	147.815	39.6507	0	3091	478.212	0	0	478.212
14	G01	Group 2	93.294	125.206	39.0046	0	3046	411.052	0	0	411.052
15	E01	Group 2	99.9767	47.1408	40.7921	0	3003	156.979	0	0	156.979
15	F01	Group 2	99.9767	42.9538	39.5662	0	3091	138.964	0	0	138.964
15	G01	Group 2	99.9767	42.2197	36.6295	0	3046	138.607	0	0	138.607
16	E01	Group 2	106.582	42.2354	38.0203	0	3003	140.644	0	0	140.644
16	F01	Group 2	106.582	39.6022	38.9383	0	3091	128.121	0	0	128.121
16	G01	Group 2	106.582	39.1496	36.7334	0	3046	128.528	0	0	128.528
17	E01	Group 2	113.186	40.8214	38.4853	0	3003	135.935	0	0	135.935
17	F01	Group 2	113.186	39.2212	43.0496	0	3091	126.888	0	0	126.888
17	G01	Group 2	113.186	38.0077	37.0252	0	3046	124.779	0	0	124.779
OCR_Average_and_SD_NT_2
Measurement	Well	Group	Time	OCR	ECAR	PPR	Hoechst	norm_OCR	background_raw_OCR	background_norm_OCR	corrected_ocr
1	A01	Background	1.58934	0	0	0	2193	0	0	0	0
1	H01	Background	1.58934	0	0	0	1824	0	0	0	0
2	A01	Background	8.1864	0	0	0	2193	0	0	0	0
2	H01	Background	8.1864	0	0	0	1824	0	0	0	0
3	A01	Background	14.7818	0	0	0	2193	0	0	0	0
3	H01	Background	14.7818	0	0	0	1824	0	0	0	0
4	A01	Background	21.9121	0	0	0	2193	0	0	0	0
4	H01	Background	21.9121	0	0	0	1824	0	0	0	0
5	A01	Background	29.648	0	0	0	2193	0	0	0	0
5	H01	Background	29.648	0	0	0	1824	0	0	0	0
6	A01	Background	37.3866	0	0	0	2193	0	0	0	0
6	H01	Background	37.3866	0	0	0	1824	0	0	0	0
7	A01	Background	45.1258	0	0	0	2193	0	0	0	0
7	H01	Background	45.1258	0	0	0	1824	0	0	0	0
8	A01	Background	52.8632	0	0	0	2193	0	0	0	0
8	H01	Background	52.8632	0	0	0	1824	0	0	0	0
9	A01	Background	60.2209	0	0	0	2193	0	0	0	0
9	H01	Background	60.2209	0	0	0	1824	0	0	0	0
10	A01	Background	66.8226	0	0	0	2193	0	0	0	0
10	H01	Background	66.8226	0	0	0	1824	0	0	0	0
11	A01	Background	73.4265	0	0	0	2193	0	0	0	0
11	H01	Background	73.4265	0	0	0	1824	0	0	0	0
12	A01	Background	80.1005	0	0	0	2193	0	0	0	0
12	H01	Background	80.1005	0	0	0	1824	0	0	0	0
13	A01	Background	86.7055	0	0	0	2193	0	0	0	0
13	H01	Background	86.7055	0	0	0	1824	0	0	0	0
14	A01	Background	93.3107	0	0	0	2193	0	0	0	0
14	H01	Background	93.3107	0	0	0	1824	0	0	0	0
15	A01	Background	99.9847	0	0	0	2193	0	0	0	0
15	H01	Background	99.9847	0	0	0	1824	0	0	0	0
16	A01	Background	106.588	0	0	0	2193	0	0	0	0
16	H01	Background	106.588	0	0	0	1824	0	0	0	0
17	A01	Background	113.185	0	0	0	2193	0	0	0	0
17	H01	Background	113.185	0	0	0	1824	0	0	0	0
1	B01	Group 1	1.58934	145	33.9775	0	6685	216.904	0	0	216.904
1	C01	Group 1	1.58934	111.47	25.2054	0	5281	211.077	0	0	211.077
1	D01	Group 1	1.58934	123.674	26.8871	0	5634	219.514	0	0	219.514
2	B01	Group 1	8.1864	134.954	41.6551	0	6685	201.876	0	0	201.876
2	C01	Group 1	8.1864	87.2259	27.6391	0	5281	165.169	0	0	165.169
2	D01	Group 1	8.1864	97.4521	30.2717	0	5634	172.971	0	0	172.971
3	B01	Group 1	14.7818	116.863	47.7644	0	6685	174.813	0	0	174.813
3	C01	Group 1	14.7818	75.3207	33.4751	0	5281	142.626	0	0	142.626
3	D01	Group 1	14.7818	83.6742	37.5012	0	5634	148.516	0	0	148.516
4	B01	Group 1	21.9121	68.7	34.8015	0	6685	102.767	0	0	102.767
4	C01	Group 1	21.9121	66.3959	41.9996	0	5281	125.726	0	0	125.726
4	D01	Group 1	21.9121	71.8141	45.3589	0	5634	127.466	0	0	127.466
5	B01	Group 1	29.648	63.2	38.1411	0	6685	94.54	0	0	94.54
5	C01	Group 1	29.648	61.3898	45.9724	0	5281	116.246	0	0	116.246
5	D01	Group 1	29.648	66.8132	50.6157	0	5634	118.589	0	0	118.589
6	B01	Group 1	37.3866	53.5267	41.1061	0	6685	80.0699	0	0	80.0699
6	C01	Group 1	37.3866	57.3917	50.0675	0	5281	108.676	0	0	108.676
6	D01	Group 1	37.3866	62.1786	55.8407	0	5634	110.363	0	0	110.363
7	B01	Group 1	45.1258	51.403	42.9231	0	6685	76.893	0	0	76.893
7	C01	Group 1	45.1258	54.2201	52.9469	0	5281	102.67	0	0	102.67
7	D01	Group 1	45.1258	59.1953	59.1023	0	5634	105.068	0	0	105.068
8	B01	Group 1	52.8632	47.99	43.8831	0	6685	71.7876	0	0	71.7876
8	C01	Group 1	52.8632	50.9831	53.9745	0	5281	96.5406	0	0	96.5406
8	D01	Group 1	52.8632	55.4095	60.6346	0	5634	98.3484	0	0	98.3484
9	B01	Group 1	60.2209	58.6294	94.8666	0	6685	87.7029	0	0	87.7029
9	C01	Group 1	60.2209	46.9361	102.86	0	5281	88.8772	0	0	88.8772
9	D01	Group 1	60.2209	51.7763	109.361	0	5634	91.8998	0	0	91.8998
10	B01	Group 1	66.8226	50.1874	64.6311	0	6685	75.0747	0	0	75.0747
10	C01	Group 1	66.8226	45.8877	70.7951	0	5281	86.892	0	0	86.892
10	D01	Group 1	66.8226	49.5847	77.6943	0	5634	88.0098	0	0	88.0098
11	B01	Group 1	73.4265	43.8206	55.4606	0	6685	65.5506	0	0	65.5506
11	C01	Group 1	73.4265	43.1428	61.9966	0	5281	81.6944	0	0	81.6944
11	D01	Group 1	73.4265	46.864	69.2064	0	5634	83.1806	0	0	83.1806
12	B01	Group 1	80.1005	88.4	35.6689	0	6685	132.236	0	0	132.236
12	C01	Group 1	80.1005	99.4224	56.3842	0	5281	188.264	0	0	188.264
12	D01	Group 1	80.1005	119.41	62.3438	0	5634	211.945	0	0	211.945
13	B01	Group 1	86.7055	89.6384	40.0077	0	6685	134.089	0	0	134.089
13	C01	Group 1	86.7055	109.434	60.1199	0	5281	207.222	0	0	207.222
13	D01	Group 1	86.7055	118.06	66.6721	0	5634	209.55	0	0	209.55
14	B01	Group 1	93.3107	104.928	52.7416	0	6685	156.96	0	0	156.96
14	C01	Group 1	93.3107	112.337	59.1198	0	5281	212.719	0	0	212.719
14	D01	Group 1	93.3107	118.585	66.0149	0	5634	210.482	0	0	210.482
15	B01	Group 1	99.9847	40.3	88.7519	0	6685	60.2842	0	0	60.2842
15	C01	Group 1	99.9847	39.9161	54.0326	0	5281	75.5844	0	0	75.5844
15	D01	Group 1	99.9847	42.0616	62.0347	0	5634	74.6568	0	0	74.6568
16	B01	Group 1	106.588	33.5	90.1405	0	6685	50.1122	0	0	50.1122
16	C01	Group 1	106.588	34.554	55.2715	0	5281	65.4307	0	0	65.4307
16	D01	Group 1	106.588	37.5842	62.5964	0	5634	66.7096	0	0	66.7096
17	B01	Group 1	113.185	34.75	90.3584	0	6685	51.982	0	0	51.982
17	C01	Group 1	113.185	32.7476	54.6458	0	5281	62.0103	0	0	62.0103
17	D01	Group 1	113.185	35.2644	62.917	0	5634	62.592	0	0	62.592
1	E01	Group 2	1.58934	101.19	23.3039	0	5516	183.448	0	0	183.448
1	F01	Group 2	1.58934	107.586	-69.1402	0	5306	202.763	0	0	202.763
1	G01	Group 2	1.58934	125.267	21.5694	0	5538	226.195	0	0	226.195
2	E01	Group 2	8.1864	80.1655	25.9486	0	5516	145.333	0	0	145.333
2	F01	Group 2	8.1864	79.2262	-2.19872	0	5306	149.314	0	0	149.314
2	G01	Group 2	8.1864	95.5525	26.2502	0	5538	172.54	0	0	172.54
3	E01	Group 2	14.7818	69.6069	31.8043	0	5516	126.191	0	0	126.191
3	F01	Group 2	14.7818	69.497	21.2954	0	5306	130.978	0	0	130.978
3	G01	Group 2	14.7818	81.7824	32.3191	0	5538	147.675	0	0	147.675
4	E01	Group 2	21.9121	59.7791	36.0352	0	5516	108.374	0	0	108.374
4	F01	Group 2	21.9121	62.6437	47.5015	0	5306	118.062	0	0	118.062
4	G01	Group 2	21.9121	70.1738	40.7246	0	5538	126.713	0	0	126.713
5	E01	Group 2	29.648	54.8047	42.4047	0	5516	99.3559	0	0	99.3559
5	F01	Group 2	29.648	58.484	50.8841	0	5306	110.222	0	0	110.222
5	G01	Group 2	29.648	64.5074	45.3774	0	5538	116.481	0	0	116.481
6	E01	Group 2	37.3866	51.1118	46.4404	0	5516	92.661	0	0	92.661
6	F01	Group 2	37.3866	54.7411	57.0602	0	5306	103.168	0	0	103.168
6	G01	Group 2	37.3866	60.1098	49.6406	0	5538	108.541	0	0	108.541
7	E01	Group 2	45.1258	48.2268	47.9593	0	5516	87.4308	0	0	87.4308
7	F01	Group 2	45.1258	52.2277	60.8706	0	5306	98.4314	0	0	98.4314
7	G01	Group 2	45.1258	56.4561	48.1989	0	5538	101.943	0	0	101.943
8	E01	Group 2	52.8632	45.2817	47.0047	0	5516	82.0916	0	0	82.0916
8	F01	Group 2	52.8632	48.9894	61.941	0	5306	92.3283	0	0	92.3283
8	G01	Group 2	52.8632	53.1971	47.7994	0	5538	96.0584	0	0	96.0584
9	E01	Group 2	60.2209	41.145	94.3008	0	5516	74.5922	0	0	74.5922
9	F01	Group 2	60.2209	46.225	107.634	0	5306	87.1183	0	0	87.1183
9	G01	Group 2	60.2209	49.6581	99.9807	0	5538	89.6679	0	0	89.6679
10	E01	Group 2	66.8226	40.1742	62.5681	0	5516	72.8322	0	0	72.8322
10	F01	Group 2	66.8226	45.8539	74.2996	0	5306	86.419	0	0	86.419
10	G01	Group 2	66.8226	48.6156	68.7576	0	5538	87.7855	0	0	87.7855
11	E01	Group 2	73.4265	37.6507	54.5329	0	5516	68.2572	0	0	68.2572
11	F01	Group 2	73.4265	43.3457	66.7982	0	5306	81.6919	0	0	81.6919
11	G01	Group 2	73.4265	45.2385	59.7659	0	5538	81.6875	0	0	81.6875
12	E01	Group 2	80.1005	88.4669	50.7413	0	5516	160.382	0	0	160.382
12	F01	Group 2	80.1005	95.583	59.4827	0	5306	180.141	0	0	180.141
12	G01	Group 2	80.1005	107.794	55.4586	0	5538	194.644	0	0	194.644
13	E01	Group 2	86.7055	95.0206	53.2993	0	5516	172.264	0	0	172.264
13	F01	Group 2	86.7055	100.769	62.6821	0	5306	189.915	0	0	189.915
13	G01	Group 2	86.7055	118.176	60.1149	0	5538	213.392	0	0	213.392
14	E01	Group 2	93.3107	97.4021	52.0898	0	5516	176.581	0	0	176.581
14	F01	Group 2	93.3107	100.674	62.4615	0	5306	189.737	0	0	189.737
14	G01	Group 2	93.3107	117.861	58.6682	0	5538	212.822	0	0	212.822
15	E01	Group 2	99.9847	36.0314	47.9807	0	5516	65.3215	0	0	65.3215
15	F01	Group 2	99.9847	44.1144	58.5055	0	5306	83.1406	0	0	83.1406
15	G01	Group 2	99.9847	42.5426	54.853	0	5538	76.8195	0	0	76.8195
16	E01	Group 2	106.588	30.4914	48.6549	0	5516	55.2782	0	0	55.2782
16	F01	Group 2	106.588	38.3658	59.3548	0	5306	72.3065	0	0	72.3065
16	G01	Group 2	106.588	36.0988	54.7681	0	5538	65.1838	0	0	65.1838
17	E01	Group 2	113.185	28.4284	47.9303	0	5516	51.5381	0	0	51.5381
17	F01	Group 2	113.185	36.2547	58.652	0	5306	68.3278	0	0	68.3278
17	G01	Group 2	113.185	34.0159	54.3372	0	5538	61.4227	0	0	61.4227
OCR_Average_and_SD_NT_3
Measurement	Well	Group	Time	OCR	ECAR	PPR	Hoechst	norm_OCR	background_raw_OCR	background_norm_OCR	corrected_ocr
1	A01	Background	1.59127	0	0	0	1696	0	0	0	0
1	H01	Background	1.59127	0	0	0	1966	0	0	0	0
2	A01	Background	8.18805	0	0	0	1696	0	0	0	0
2	H01	Background	8.18805	0	0	0	1966	0	0	0	0
3	A01	Background	14.7859	0	0	0	1696	0	0	0	0
3	H01	Background	14.7859	0	0	0	1966	0	0	0	0
4	A01	Background	21.919	0	0	0	1696	0	0	0	0
4	H01	Background	21.919	0	0	0	1966	0	0	0	0
5	A01	Background	29.6541	0	0	0	1696	0	0	0	0
5	H01	Background	29.6541	0	0	0	1966	0	0	0	0
6	A01	Background	37.3907	0	0	0	1696	0	0	0	0
6	H01	Background	37.3907	0	0	0	1966	0	0	0	0
7	A01	Background	45.1325	0	0	0	1696	0	0	0	0
7	H01	Background	45.1325	0	0	0	1966	0	0	0	0
8	A01	Background	52.8755	0	0	0	1696	0	0	0	0
8	H01	Background	52.8755	0	0	0	1966	0	0	0	0
9	A01	Background	60.2354	0	0	0	1696	0	0	0	0
9	H01	Background	60.2354	0	0	0	1966	0	0	0	0
10	A01	Background	66.8396	0	0	0	1696	0	0	0	0
10	H01	Background	66.8396	0	0	0	1966	0	0	0	0
11	A01	Background	73.4451	0	0	0	1696	0	0	0	0
11	H01	Background	73.4451	0	0	0	1966	0	0	0	0
12	A01	Background	80.1269	0	0	0	1696	0	0	0	0
12	H01	Background	80.1269	0	0	0	1966	0	0	0	0
13	A01	Background	86.74	0	0	0	1696	0	0	0	0
13	H01	Background	86.74	0	0	0	1966	0	0	0	0
14	A01	Background	93.3432	0	0	0	1696	0	0	0	0
14	H01	Background	93.3432	0	0	0	1966	0	0	0	0
15	A01	Background	100.013	0	0	0	1696	0	0	0	0
15	H01	Background	100.013	0	0	0	1966	0	0	0	0
16	A01	Background	106.625	0	0	0	1696	0	0	0	0
16	H01	Background	106.625	0	0	0	1966	0	0	0	0
17	A01	Background	113.249	0	0	0	1696	0	0	0	0
17	H01	Background	113.249	0	0	0	1966	0	0	0	0
1	B01	Group 1	1.59127	230.318	12.6251	0	3485	660.884	0	0	660.884
1	C01	Group 1	1.59127	190.758	11.7495	0	4219	452.14	0	0	452.14
1	D01	Group 1	1.59127	228.034	10.7393	0	3370	676.658	0	0	676.658
2	B01	Group 1	8.18805	197.454	13.4187	0	3485	566.583	0	0	566.583
2	C01	Group 1	8.18805	163.467	13.8302	0	4219	387.453	0	0	387.453
2	D01	Group 1	8.18805	197.887	11.9513	0	3370	587.203	0	0	587.203
3	B01	Group 1	14.7859	178.845	17.0441	0	3485	513.184	0	0	513.184
3	C01	Group 1	14.7859	146.065	16.6898	0	4219	346.208	0	0	346.208
3	D01	Group 1	14.7859	178.843	16.0129	0	3370	530.69	0	0	530.69
4	B01	Group 1	21.919	125.359	11.1801	0	3485	359.71	0	0	359.71
4	C01	Group 1	21.919	131.551	19.8957	0	4219	311.806	0	0	311.806
4	D01	Group 1	21.919	159.594	20.6268	0	3370	473.573	0	0	473.573
5	B01	Group 1	29.6541	156.593	17.9215	0	3485	449.334	0	0	449.334
5	C01	Group 1	29.6541	120.315	23.6422	0	4219	285.174	0	0	285.174
5	D01	Group 1	29.6541	145.677	23.4107	0	3370	432.276	0	0	432.276
6	B01	Group 1	37.3907	147.324	24.5513	0	3485	422.736	0	0	422.736
6	C01	Group 1	37.3907	112.701	28.4127	0	4219	267.126	0	0	267.126
6	D01	Group 1	37.3907	135.99	28.7047	0	3370	403.532	0	0	403.532
7	B01	Group 1	45.1325	133.468	30.0426	0	3485	382.978	0	0	382.978
7	C01	Group 1	45.1325	105.538	31.7721	0	4219	250.148	0	0	250.148
7	D01	Group 1	45.1325	127.242	32.5246	0	3370	377.573	0	0	377.573
8	B01	Group 1	52.8755	123.041	33.7557	0	3485	353.06	0	0	353.06
8	C01	Group 1	52.8755	99.2147	34.7593	0	4219	235.162	0	0	235.162
8	D01	Group 1	52.8755	120.215	36.0116	0	3370	356.72	0	0	356.72
9	B01	Group 1	60.2354	37.9722	23.4952	0	3485	108.959	0	0	108.959
9	C01	Group 1	60.2354	76.2691	41.2565	0	4219	180.775	0	0	180.775
9	D01	Group 1	60.2354	110.645	42.6464	0	3370	328.323	0	0	328.323
10	B01	Group 1	66.8396	66.7996	30.6935	0	3485	191.678	0	0	191.678
10	C01	Group 1	66.8396	63.2287	43.4225	0	4219	149.867	0	0	149.867
10	D01	Group 1	66.8396	86.9327	46.814	0	3370	257.961	0	0	257.961
11	B01	Group 1	73.4451	76.4448	38.2027	0	3485	219.354	0	0	219.354
11	C01	Group 1	73.4451	57.4333	44.9037	0	4219	136.13	0	0	136.13
11	D01	Group 1	73.4451	69.3173	47.5495	0	3370	205.689	0	0	205.689
12	B01	Group 1	80.1269	199.2	33.3492	0	3485	571.593	0	0	571.593
12	C01	Group 1	80.1269	170.896	47.9723	0	4219	405.064	0	0	405.064
12	D01	Group 1	80.1269	208.451	55.9747	0	3370	618.55	0	0	618.55
13	B01	Group 1	86.74	202.486	38.5048	0	3485	581.022	0	0	581.022
13	C01	Group 1	86.74	156.29	49.5147	0	4219	370.444	0	0	370.444
13	D01	Group 1	86.74	189.807	55.8933	0	3370	563.226	0	0	563.226
14	B01	Group 1	93.3432	201.101	45.0797	0	3485	577.046	0	0	577.046
14	C01	Group 1	93.3432	148.685	50.7831	0	4219	352.418	0	0	352.418
14	D01	Group 1	93.3432	181.045	58.0204	0	3370	537.224	0	0	537.224
15	B01	Group 1	100.013	-12.1093	30.258	0	3485	-34.7469	0	0	-34.7469
15	C01	Group 1	100.013	52.4429	47.7046	0	4219	124.302	0	0	124.302
15	D01	Group 1	100.013	55.2269	53.4075	0	3370	163.878	0	0	163.878
16	B01	Group 1	106.625	27.0349	34.4417	0	3485	77.575	0	0	77.575
16	C01	Group 1	106.625	47.8175	47.4875	0	4219	113.338	0	0	113.338
16	D01	Group 1	106.625	51.6491	52.4098	0	3370	153.262	0	0	153.262
17	B01	Group 1	113.249	28.5352	36.4688	0	3485	81.88	0	0	81.88
17	C01	Group 1	113.249	44.4486	47.9873	0	4219	105.353	0	0	105.353
17	D01	Group 1	113.249	50.178	53.5411	0	3370	148.896	0	0	148.896
1	E01	Group 2	1.59127	197.578	10.2862	0	3454	572.026	0	0	572.026
1	F01	Group 2	1.59127	171.23	12.5786	0	3444	497.185	0	0	497.185
1	G01	Group 2	1.59127	167.388	14.6444	0	3452	484.902	0	0	484.902
2	E01	Group 2	8.18805	168.479	10.7035	0	3454	487.779	0	0	487.779
2	F01	Group 2	8.18805	141	13.4054	0	3444	409.408	0	0	409.408
2	G01	Group 2	8.18805	143.542	17.7645	0	3452	415.823	0	0	415.823
3	E01	Group 2	14.7859	150.404	13.9109	0	3454	435.448	0	0	435.448
3	F01	Group 2	14.7859	123.916	16.6459	0	3444	359.803	0	0	359.803
3	G01	Group 2	14.7859	128.768	22.0759	0	3452	373.025	0	0	373.025
4	E01	Group 2	21.919	131.427	21.575	0	3454	380.505	0	0	380.505
4	F01	Group 2	21.919	105.076	21.1297	0	3444	305.1	0	0	305.1
4	G01	Group 2	21.919	111.88	30.6671	0	3452	324.103	0	0	324.103
5	E01	Group 2	29.6541	119.86	23.2786	0	3454	347.017	0	0	347.017
5	F01	Group 2	29.6541	96.4634	23.6075	0	3444	280.091	0	0	280.091
5	G01	Group 2	29.6541	102.753	34.4341	0	3452	297.663	0	0	297.663
6	E01	Group 2	37.3907	112.919	28.1965	0	3454	326.922	0	0	326.922
6	F01	Group 2	37.3907	91.0698	28.4133	0	3444	264.43	0	0	264.43
6	G01	Group 2	37.3907	96.197	39.5606	0	3452	278.67	0	0	278.67
7	E01	Group 2	45.1325	106.028	31.7461	0	3454	306.972	0	0	306.972
7	F01	Group 2	45.1325	85.57	31.6731	0	3444	248.461	0	0	248.461
7	G01	Group 2	45.1325	90.197	42.7117	0	3452	261.289	0	0	261.289
8	E01	Group 2	52.8755	100.85	34.9055	0	3454	291.979	0	0	291.979
8	F01	Group 2	52.8755	81.5132	34.2602	0	3444	236.682	0	0	236.682
8	G01	Group 2	52.8755	85.5652	43.1775	0	3452	247.871	0	0	247.871
9	E01	Group 2	60.2354	88.8918	41.3929	0	3454	257.359	0	0	257.359
9	F01	Group 2	60.2354	71.2297	39.5163	0	3444	206.823	0	0	206.823
9	G01	Group 2	60.2354	69.7491	48.8396	0	3452	202.054	0	0	202.054
10	E01	Group 2	66.8396	64.9888	44.6579	0	3454	188.155	0	0	188.155
10	F01	Group 2	66.8396	56.0549	42.7491	0	3444	162.761	0	0	162.761
10	G01	Group 2	66.8396	55.887	49.1451	0	3452	161.897	0	0	161.897
11	E01	Group 2	73.4451	56.9398	45.1004	0	3454	164.852	0	0	164.852
11	F01	Group 2	73.4451	51.0069	42.3971	0	3444	148.104	0	0	148.104
11	G01	Group 2	73.4451	51.8058	50.0711	0	3452	150.075	0	0	150.075
12	E01	Group 2	80.1269	166.484	50.7027	0	3454	482.004	0	0	482.004
12	F01	Group 2	80.1269	156.643	46.4429	0	3444	454.828	0	0	454.828
12	G01	Group 2	80.1269	162.152	55.3205	0	3452	469.733	0	0	469.733
13	E01	Group 2	86.74	146.174	51.2809	0	3454	423.201	0	0	423.201
13	F01	Group 2	86.74	122.046	48.2696	0	3444	354.373	0	0	354.373
13	G01	Group 2	86.74	138.289	57.2883	0	3452	400.606	0	0	400.606
14	E01	Group 2	93.3432	140.384	52.9752	0	3454	406.439	0	0	406.439
14	F01	Group 2	93.3432	119.175	49.0332	0	3444	346.037	0	0	346.037
14	G01	Group 2	93.3432	138.696	58.4014	0	3452	401.784	0	0	401.784
15	E01	Group 2	100.013	48.6499	50.5372	0	3454	140.851	0	0	140.851
15	F01	Group 2	100.013	49.6476	44.8262	0	3444	144.157	0	0	144.157
15	G01	Group 2	100.013	51.8087	54.7435	0	3452	150.083	0	0	150.083
16	E01	Group 2	106.625	46.3516	49.8982	0	3454	134.197	0	0	134.197
16	F01	Group 2	106.625	45.2093	45.1369	0	3444	131.27	0	0	131.27
16	G01	Group 2	106.625	47.3949	54.9436	0	3452	137.297	0	0	137.297
17	E01	Group 2	113.249	43.9982	50.0934	0	3454	127.383	0	0	127.383
17	F01	Group 2	113.249	43.1519	45.5208	0	3444	125.296	0	0	125.296
17	G01	Group 2	113.249	42.7539	54.8068	0	3452	123.853	0	0	123.853
OCR_Average_and_SD_#1
Measurement	Well	Group	Time	OCR	ECAR	PPR	Hoechst	norm_OCR	background_raw_OCR	background_norm_OCR	corrected_ocr
1	A01	Background	1.58966	0	0	0	1454	0	0	0	0
1	H01	Background	1.58966	0	0	0	1570	0	0	0	0
2	A01	Background	8.18593	0	0	0	1454	0	0	0	0
2	H01	Background	8.18593	0	0	0	1570	0	0	0	0
3	A01	Background	14.7853	0	0	0	1454	0	0	0	0
3	H01	Background	14.7853	0	0	0	1570	0	0	0	0
4	A01	Background	21.9216	0	0	0	1454	0	0	0	0
4	H01	Background	21.9216	0	0	0	1570	0	0	0	0
5	A01	Background	29.6615	0	0	0	1454	0	0	0	0
5	H01	Background	29.6615	0	0	0	1570	0	0	0	0
6	A01	Background	37.4023	0	0	0	1454	0	0	0	0
6	H01	Background	37.4023	0	0	0	1570	0	0	0	0
7	A01	Background	45.1426	0	0	0	1454	0	0	0	0
7	H01	Background	45.1426	0	0	0	1570	0	0	0	0
8	A01	Background	52.8783	0	0	0	1454	0	0	0	0
8	H01	Background	52.8783	0	0	0	1570	0	0	0	0
9	A01	Background	60.2323	0	0	0	1454	0	0	0	0
9	H01	Background	60.2323	0	0	0	1570	0	0	0	0
10	A01	Background	66.8329	0	0	0	1454	0	0	0	0
10	H01	Background	66.8329	0	0	0	1570	0	0	0	0
11	A01	Background	73.431	0	0	0	1454	0	0	0	0
11	H01	Background	73.431	0	0	0	1570	0	0	0	0
12	A01	Background	80.1083	0	0	0	1454	0	0	0	0
12	H01	Background	80.1083	0	0	0	1570	0	0	0	0
13	A01	Background	86.7054	0	0	0	1454	0	0	0	0
13	H01	Background	86.7054	0	0	0	1570	0	0	0	0
14	A01	Background	93.2673	0	0	0	1454	0	0	0	0
14	H01	Background	93.2673	0	0	0	1570	0	0	0	0
15	A01	Background	99.9382	0	0	0	1454	0	0	0	0
15	H01	Background	99.9382	0	0	0	1570	0	0	0	0
16	A01	Background	106.541	0	0	0	1454	0	0	0	0
16	H01	Background	106.541	0	0	0	1570	0	0	0	0
17	A01	Background	113.143	0	0	0	1454	0	0	0	0
17	H01	Background	113.143	0	0	0	1570	0	0	0	0
1	B01	Group 1	1.58966	130.571	1.28637	0	2915	447.929	0	0	447.929
1	C01	Group 1	1.58966	117.773	3.84017	0	2926	402.506	0	0	402.506
1	D01	Group 1	1.58966	126.514	1.6898	0	2934	431.201	0	0	431.201
2	B01	Group 1	8.18593	105.432	10.0703	0	2915	361.689	0	0	361.689
2	C01	Group 1	8.18593	96.81	12.447	0	2926	330.861	0	0	330.861
2	D01	Group 1	8.18593	104.113	10.6123	0	2934	354.85	0	0	354.85
3	B01	Group 1	14.7853	93.1627	16.5549	0	2915	319.598	0	0	319.598
3	C01	Group 1	14.7853	86.6891	18.036	0	2926	296.272	0	0	296.272
3	D01	Group 1	14.7853	92.6171	17.2584	0	2934	315.668	0	0	315.668
4	B01	Group 1	21.9216	77.0881	29.6207	0	2915	264.453	0	0	264.453
4	C01	Group 1	21.9216	72.0071	31.3824	0	2926	246.094	0	0	246.094
4	D01	Group 1	21.9216	77.4909	31.1778	0	2934	264.113	0	0	264.113
5	B01	Group 1	29.6615	71.1639	31.1107	0	2915	244.13	0	0	244.13
5	C01	Group 1	29.6615	68.0781	33.1543	0	2926	232.666	0	0	232.666
5	D01	Group 1	29.6615	71.7507	33.0415	0	2934	244.549	0	0	244.549
6	B01	Group 1	37.4023	68.1556	34.3721	0	2915	233.81	0	0	233.81
6	C01	Group 1	37.4023	64.6897	36.658	0	2926	221.086	0	0	221.086
6	D01	Group 1	37.4023	68.4604	37.0232	0	2934	233.335	0	0	233.335
7	B01	Group 1	45.1426	64.6569	40.1385	0	2915	221.807	0	0	221.807
7	C01	Group 1	45.1426	62.3091	42.1771	0	2926	212.95	0	0	212.95
7	D01	Group 1	45.1426	65.0106	43.0453	0	2934	221.577	0	0	221.577
8	B01	Group 1	52.8783	61.4837	44.5906	0	2915	210.922	0	0	210.922
8	C01	Group 1	52.8783	59.3994	46.3269	0	2926	203.005	0	0	203.005
8	D01	Group 1	52.8783	62.1135	47.2908	0	2934	211.703	0	0	211.703
9	B01	Group 1	60.2323	56.9825	56.2892	0	2915	195.48	0	0	195.48
9	C01	Group 1	60.2323	54.8765	57.2835	0	2926	187.548	0	0	187.548
9	D01	Group 1	60.2323	56.5208	55.4527	0	2934	192.641	0	0	192.641
10	B01	Group 1	66.8329	54.2591	61.5767	0	2915	186.138	0	0	186.138
10	C01	Group 1	66.8329	54.6149	61.8881	0	2926	186.654	0	0	186.654
10	D01	Group 1	66.8329	54.9398	62.8952	0	2934	187.252	0	0	187.252
11	B01	Group 1	73.431	52.8403	61.515	0	2915	181.27	0	0	181.27
11	C01	Group 1	73.431	52.8455	60.8961	0	2926	180.607	0	0	180.607
11	D01	Group 1	73.431	54.21	62.2465	0	2934	184.765	0	0	184.765
12	B01	Group 1	80.1083	178.272	58.8547	0	2915	611.569	0	0	611.569
12	C01	Group 1	80.1083	166.075	59.1419	0	2926	567.582	0	0	567.582
12	D01	Group 1	80.1083	188.266	56.0024	0	2934	641.669	0	0	641.669
13	B01	Group 1	86.7054	154.397	56.5091	0	2915	529.665	0	0	529.665
13	C01	Group 1	86.7054	135.247	56.3461	0	2926	462.224	0	0	462.224
13	D01	Group 1	86.7054	178.633	55.339	0	2934	608.837	0	0	608.837
14	B01	Group 1	93.2673	145.614	57.6648	0	2915	499.532	0	0	499.532
14	C01	Group 1	93.2673	134.161	57.3849	0	2926	458.512	0	0	458.512
14	D01	Group 1	93.2673	171.072	55.5584	0	2934	583.067	0	0	583.067
15	B01	Group 1	99.9382	45.8108	58.8469	0	2915	157.155	0	0	157.155
15	C01	Group 1	99.9382	43.6582	56.9101	0	2926	149.208	0	0	149.208
15	D01	Group 1	99.9382	51.6493	43.2661	0	2934	176.037	0	0	176.037
16	B01	Group 1	106.541	40.9568	58.2641	0	2915	140.504	0	0	140.504
16	C01	Group 1	106.541	39.0173	57.3958	0	2926	133.347	0	0	133.347
16	D01	Group 1	106.541	44.3127	63.5667	0	2934	151.032	0	0	151.032
17	B01	Group 1	113.143	39.3087	58.1419	0	2915	134.85	0	0	134.85
17	C01	Group 1	113.143	38.9266	57.5995	0	2926	133.037	0	0	133.037
17	D01	Group 1	113.143	41.7766	66.8694	0	2934	142.388	0	0	142.388
1	E01	Group 2	1.58966	118.458	2.0926	0	3024	391.727	0	0	391.727
1	F01	Group 2	1.58966	120.518	6.78735	0	3019	399.198	0	0	399.198
1	G01	Group 2	1.58966	107.668	5.15786	0	3034	354.87	0	0	354.87
2	E01	Group 2	8.18593	98.5452	11.0842	0	3024	325.877	0	0	325.877
2	F01	Group 2	8.18593	97.5171	20.0655	0	3019	323.011	0	0	323.011
2	G01	Group 2	8.18593	89.1988	20.7902	0	3034	293.997	0	0	293.997
3	E01	Group 2	14.7853	87.5458	18.544	0	3024	289.503	0	0	289.503
3	F01	Group 2	14.7853	85.9806	27.3181	0	3019	284.798	0	0	284.798
3	G01	Group 2	14.7853	78.9464	23.8384	0	3034	260.206	0	0	260.206
4	E01	Group 2	21.9216	72.6061	32.1233	0	3024	240.1	0	0	240.1
4	F01	Group 2	21.9216	71.4301	43.2608	0	3019	236.602	0	0	236.602
4	G01	Group 2	21.9216	65.4403	34.6354	0	3034	215.69	0	0	215.69
5	E01	Group 2	29.6615	68.0206	34.7574	0	3024	224.936	0	0	224.936
5	F01	Group 2	29.6615	67.105	44.3953	0	3019	222.276	0	0	222.276
5	G01	Group 2	29.6615	61.6087	37.7288	0	3034	203.061	0	0	203.061
6	E01	Group 2	37.4023	64.8129	39.5049	0	3024	214.328	0	0	214.328
6	F01	Group 2	37.4023	63.9933	48.305	0	3019	211.968	0	0	211.968
6	G01	Group 2	37.4023	58.6859	43.4378	0	3034	193.427	0	0	193.427
7	E01	Group 2	45.1426	61.7979	45.4746	0	3024	204.358	0	0	204.358
7	F01	Group 2	45.1426	60.7385	53.719	0	3019	201.188	0	0	201.188
7	G01	Group 2	45.1426	55.7167	50.064	0	3034	183.641	0	0	183.641
8	E01	Group 2	52.8783	58.7437	49.3925	0	3024	194.258	0	0	194.258
8	F01	Group 2	52.8783	58.3246	58.542	0	3019	193.192	0	0	193.192
8	G01	Group 2	52.8783	53.4306	54.2508	0	3034	176.106	0	0	176.106
9	E01	Group 2	60.2323	56.3709	53.7195	0	3024	186.412	0	0	186.412
9	F01	Group 2	60.2323	56.2861	65.0235	0	3019	186.44	0	0	186.44
9	G01	Group 2	60.2323	49.9956	57.4141	0	3034	164.784	0	0	164.784
10	E01	Group 2	66.8329	53.2005	57.7786	0	3024	175.927	0	0	175.927
10	F01	Group 2	66.8329	54.4921	70.5296	0	3019	180.497	0	0	180.497
10	G01	Group 2	66.8329	48.9775	57.7783	0	3034	161.429	0	0	161.429
11	E01	Group 2	73.431	51.7795	57.4431	0	3024	171.229	0	0	171.229
11	F01	Group 2	73.431	52.4952	69.6969	0	3019	173.883	0	0	173.883
11	G01	Group 2	73.431	46.9599	56.9421	0	3034	154.779	0	0	154.779
12	E01	Group 2	80.1083	169.598	54.3567	0	3024	560.839	0	0	560.839
12	F01	Group 2	80.1083	148.722	70.0526	0	3019	492.622	0	0	492.622
12	G01	Group 2	80.1083	138.471	57.2757	0	3034	456.398	0	0	456.398
13	E01	Group 2	86.7054	132.792	53.6396	0	3024	439.127	0	0	439.127
13	F01	Group 2	86.7054	127.374	68.4817	0	3019	421.907	0	0	421.907
13	G01	Group 2	86.7054	113.838	55.9083	0	3034	375.208	0	0	375.208
14	E01	Group 2	93.2673	136.28	55.031	0	3024	450.661	0	0	450.661
14	F01	Group 2	93.2673	145.963	70.1477	0	3019	483.48	0	0	483.48
14	G01	Group 2	93.2673	149.889	56.4903	0	3034	494.03	0	0	494.03
15	E01	Group 2	99.9382	41.4336	53.3773	0	3024	137.016	0	0	137.016
15	F01	Group 2	99.9382	44.1448	68.397	0	3019	146.223	0	0	146.223
15	G01	Group 2	99.9382	42.6241	57.045	0	3034	140.488	0	0	140.488
16	E01	Group 2	106.541	37.7021	54.6703	0	3024	124.676	0	0	124.676
16	F01	Group 2	106.541	40.9439	68.6594	0	3019	135.621	0	0	135.621
16	G01	Group 2	106.541	34.7845	56.284	0	3034	114.649	0	0	114.649
17	E01	Group 2	113.143	36.3446	54.2795	0	3024	120.187	0	0	120.187
17	F01	Group 2	113.143	39.6387	69.5068	0	3019	131.297	0	0	131.297
17	G01	Group 2	113.143	34.299	56.8055	0	3034	113.049	0	0	113.049
OCR_Average_and_SD_1_2
Measurement	Well	Group	Time	OCR	ECAR	PPR	Hoechst	norm_OCR	background_raw_OCR	background_norm_OCR	corrected_ocr
1	A01	Background	1.59004	0	0	0	1704	0	0	0	0
1	H01	Background	1.59004	0	0	0	1824	0	0	0	0
2	A01	Background	8.1839	0	0	0	1704	0	0	0	0
2	H01	Background	8.1839	0	0	0	1824	0	0	0	0
3	A01	Background	14.7773	0	0	0	1704	0	0	0	0
3	H01	Background	14.7773	0	0	0	1824	0	0	0	0
4	A01	Background	21.91	0	0	0	1704	0	0	0	0
4	H01	Background	21.91	0	0	0	1824	0	0	0	0
5	A01	Background	29.6462	0	0	0	1704	0	0	0	0
5	H01	Background	29.6462	0	0	0	1824	0	0	0	0
6	A01	Background	37.3815	0	0	0	1704	0	0	0	0
6	H01	Background	37.3815	0	0	0	1824	0	0	0	0
7	A01	Background	45.1131	0	0	0	1704	0	0	0	0
7	H01	Background	45.1131	0	0	0	1824	0	0	0	0
8	A01	Background	52.8467	0	0	0	1704	0	0	0	0
8	H01	Background	52.8467	0	0	0	1824	0	0	0	0
9	A01	Background	60.1996	0	0	0	1704	0	0	0	0
9	H01	Background	60.1996	0	0	0	1824	0	0	0	0
10	A01	Background	66.799	0	0	0	1704	0	0	0	0
10	H01	Background	66.799	0	0	0	1824	0	0	0	0
11	A01	Background	73.392	0	0	0	1704	0	0	0	0
11	H01	Background	73.392	0	0	0	1824	0	0	0	0
12	A01	Background	80.0648	0	0	0	1704	0	0	0	0
12	H01	Background	80.0648	0	0	0	1824	0	0	0	0
13	A01	Background	86.6601	0	0	0	1704	0	0	0	0
13	H01	Background	86.6601	0	0	0	1824	0	0	0	0
14	A01	Background	93.2606	0	0	0	1704	0	0	0	0
14	H01	Background	93.2606	0	0	0	1824	0	0	0	0
15	A01	Background	99.9305	0	0	0	1704	0	0	0	0
15	H01	Background	99.9305	0	0	0	1824	0	0	0	0
16	A01	Background	106.534	0	0	0	1704	0	0	0	0
16	H01	Background	106.534	0	0	0	1824	0	0	0	0
17	A01	Background	113.135	0	0	0	1704	0	0	0	0
17	H01	Background	113.135	0	0	0	1824	0	0	0	0
1	B01	Group 1	1.59004	47.8592	5.27114	0	3458	138.401	0	0	138.401
1	C01	Group 1	1.59004	52.4162	11.2908	0	3118	168.108	0	0	168.108
1	D01	Group 1	1.59004	54.5482	11.6739	0	3886	140.371	0	0	140.371
2	B01	Group 1	8.1839	39.2248	8.47856	0	3458	113.432	0	0	113.432
2	C01	Group 1	8.1839	43.077	17.0266	0	3118	138.156	0	0	138.156
2	D01	Group 1	8.1839	45.4181	16.9416	0	3886	116.876	0	0	116.876
3	B01	Group 1	14.7773	35.7325	10.6216	0	3458	103.333	0	0	103.333
3	C01	Group 1	14.7773	39.373	20.4817	0	3118	126.276	0	0	126.276
3	D01	Group 1	14.7773	41.0808	20.5392	0	3886	105.715	0	0	105.715
4	B01	Group 1	21.91	35.6	3.41076	0	3458	102.95	0	0	102.95
4	C01	Group 1	21.91	34.745	26.9684	0	3118	111.434	0	0	111.434
4	D01	Group 1	21.91	36.4271	29.9287	0	3886	93.7392	0	0	93.7392
5	B01	Group 1	29.6462	34.4	5.67951	0	3458	99.4795	0	0	99.4795
5	C01	Group 1	29.6462	33.828	29.4398	0	3118	108.493	0	0	108.493
5	D01	Group 1	29.6462	35.4155	30.6286	0	3886	91.1362	0	0	91.1362
6	B01	Group 1	37.3815	32.5	7.2186	0	3458	93.985	0	0	93.985
6	C01	Group 1	37.3815	32.8202	31.721	0	3118	105.261	0	0	105.261
6	D01	Group 1	37.3815	33.7783	33.1751	0	3886	86.923	0	0	86.923
7	B01	Group 1	45.1131	31.6	9.39614	0	3458	91.3823	0	0	91.3823
7	C01	Group 1	45.1131	31.5281	33.902	0	3118	101.117	0	0	101.117
7	D01	Group 1	45.1131	32.7136	36.144	0	3886	84.1832	0	0	84.1832
8	B01	Group 1	52.8467	30.83	11.6592	0	3458	89.1556	0	0	89.1556
8	C01	Group 1	52.8467	30.8177	35.8781	0	3118	98.8381	0	0	98.8381
8	D01	Group 1	52.8467	32.0579	39.1466	0	3886	82.496	0	0	82.496
9	B01	Group 1	60.1996	28.5	8.9587	0	3458	82.4176	0	0	82.4176
9	C01	Group 1	60.1996	27.1188	40.4624	0	3118	86.9749	0	0	86.9749
9	D01	Group 1	60.1996	30.4231	44.7024	0	3886	78.2891	0	0	78.2891
10	B01	Group 1	66.799	30.1	11.0962	0	3458	87.0445	0	0	87.0445
10	C01	Group 1	66.799	29.6056	40.5207	0	3118	94.9507	0	0	94.9507
10	D01	Group 1	66.799	31.8274	47.2024	0	3886	81.9028	0	0	81.9028
11	B01	Group 1	73.392	29.1	13.4624	0	3458	84.1527	0	0	84.1527
11	C01	Group 1	73.392	28.0967	41.6325	0	3118	90.1111	0	0	90.1111
11	D01	Group 1	73.392	30.0368	48.2506	0	3886	77.2949	0	0	77.2949
12	B01	Group 1	80.0648	96.8	12.8937	0	3458	279.931	0	0	279.931
12	C01	Group 1	80.0648	94.7349	44.3278	0	3118	303.832	0	0	303.832
12	D01	Group 1	80.0648	100.044	51.0409	0	3886	257.448	0	0	257.448
13	B01	Group 1	86.6601	92.4	15.3861	0	3458	267.206	0	0	267.206
13	C01	Group 1	86.6601	88.0522	45.0286	0	3118	282.4	0	0	282.4
13	D01	Group 1	86.6601	98.6093	51.6926	0	3886	253.755	0	0	253.755
14	B01	Group 1	93.2606	88.31	16.8297	0	3458	255.379	0	0	255.379
14	C01	Group 1	93.2606	85.8461	45.9504	0	3118	275.324	0	0	275.324
14	D01	Group 1	93.2606	93.1564	52.2447	0	3886	239.723	0	0	239.723
15	B01	Group 1	99.9305	24.3	12.1798	0	3458	70.2718	0	0	70.2718
15	C01	Group 1	99.9305	25.2274	41.0871	0	3118	80.9088	0	0	80.9088
15	D01	Group 1	99.9305	26.6449	48.7288	0	3886	68.5665	0	0	68.5665
16	B01	Group 1	106.534	23.5	13.4778	0	3458	67.9584	0	0	67.9584
16	C01	Group 1	106.534	22.9167	40.372	0	3118	73.498	0	0	73.498
16	D01	Group 1	106.534	24.404	47.0288	0	3886	62.7998	0	0	62.7998
17	B01	Group 1	113.135	21.7	14.3091	0	3458	62.753	0	0	62.753
17	C01	Group 1	113.135	22.7859	40.7223	0	3118	73.0786	0	0	73.0786
17	D01	Group 1	113.135	24.1222	47.2271	0	3886	62.0745	0	0	62.0745
1	E01	Group 2	1.59004	49.9488	11.3003	0	3592	139.056	0	0	139.056
1	F01	Group 2	1.59004	49.2897	10.4116	0	3589	137.336	0	0	137.336
1	G01	Group 2	1.59004	46.9715	11.2687	0	3553	132.202	0	0	132.202
2	E01	Group 2	8.1839	42.54	16.2347	0	3592	118.43	0	0	118.43
2	F01	Group 2	8.1839	40.7168	15.785	0	3589	113.449	0	0	113.449
2	G01	Group 2	8.1839	38.8205	18.6075	0	3553	109.261	0	0	109.261
3	E01	Group 2	14.7773	38.2607	19.901	0	3592	106.516	0	0	106.516
3	F01	Group 2	14.7773	37.7113	19.196	0	3589	105.075	0	0	105.075
3	G01	Group 2	14.7773	36.0571	21.5078	0	3553	101.484	0	0	101.484
4	E01	Group 2	21.91	34.1376	27.6542	0	3592	95.0378	0	0	95.0378
4	F01	Group 2	21.91	33.2902	29.6893	0	3589	92.7561	0	0	92.7561
4	G01	Group 2	21.91	31.4867	29.8172	0	3553	88.6202	0	0	88.6202
5	E01	Group 2	29.6462	32.6894	27.8346	0	3592	91.0062	0	0	91.0062
5	F01	Group 2	29.6462	32.2986	29.6322	0	3589	89.9932	0	0	89.9932
5	G01	Group 2	29.6462	30.5345	31.5418	0	3553	85.94	0	0	85.94
6	E01	Group 2	37.3815	31.529	30.8992	0	3592	87.7757	0	0	87.7757
6	F01	Group 2	37.3815	30.4135	31.7542	0	3589	84.7407	0	0	84.7407
6	G01	Group 2	37.3815	29.3727	34.1937	0	3553	82.6702	0	0	82.6702
7	E01	Group 2	45.1131	30.3126	33.8403	0	3592	84.3892	0	0	84.3892
7	F01	Group 2	45.1131	29.7062	34.1	0	3589	82.7701	0	0	82.7701
7	G01	Group 2	45.1131	28.1816	34.3874	0	3553	79.3178	0	0	79.3178
8	E01	Group 2	52.8467	29.5708	36.9478	0	3592	82.3241	0	0	82.3241
8	F01	Group 2	52.8467	29.0096	37.0224	0	3589	80.8292	0	0	80.8292
8	G01	Group 2	52.8467	27.7902	36.7371	0	3553	78.216	0	0	78.216
9	E01	Group 2	60.1996	27.2446	39.9991	0	3592	75.8481	0	0	75.8481
9	F01	Group 2	60.1996	26.997	40.4622	0	3589	75.2215	0	0	75.2215
9	G01	Group 2	60.1996	26.0557	39.2357	0	3553	73.3344	0	0	73.3344
10	E01	Group 2	66.799	28.7653	42.5998	0	3592	80.0816	0	0	80.0816
10	F01	Group 2	66.799	28.4876	42.8346	0	3589	79.3746	0	0	79.3746
10	G01	Group 2	66.799	27.3198	40.0356	0	3553	76.8923	0	0	76.8923
11	E01	Group 2	73.392	27.688	43.7574	0	3592	77.0824	0	0	77.0824
11	F01	Group 2	73.392	27.3071	44.0461	0	3589	76.0856	0	0	76.0856
11	G01	Group 2	73.392	26.2962	40.6223	0	3553	74.0113	0	0	74.0113
12	E01	Group 2	80.0648	88.1863	46.4646	0	3592	245.507	0	0	245.507
12	F01	Group 2	80.0648	86.7893	47.2546	0	3589	241.82	0	0	241.82
12	G01	Group 2	80.0648	72.4333	43.39	0	3553	203.865	0	0	203.865
13	E01	Group 2	86.6601	87.9765	47.0036	0	3592	244.924	0	0	244.924
13	F01	Group 2	86.6601	79.0509	47.7372	0	3589	220.259	0	0	220.259
13	G01	Group 2	86.6601	62.1075	45.1458	0	3553	174.803	0	0	174.803
14	E01	Group 2	93.2606	81.8136	48.0418	0	3592	227.766	0	0	227.766
14	F01	Group 2	93.2606	75.5133	49.3118	0	3589	210.402	0	0	210.402
14	G01	Group 2	93.2606	73.5831	45.1741	0	3553	207.101	0	0	207.101
15	E01	Group 2	99.9305	24.3819	43.5166	0	3592	67.8782	0	0	67.8782
15	F01	Group 2	99.9305	25.0016	44.2735	0	3589	69.6616	0	0	69.6616
15	G01	Group 2	99.9305	24.2548	40.5656	0	3553	68.2656	0	0	68.2656
16	E01	Group 2	106.534	22.3374	42.651	0	3592	62.1864	0	0	62.1864
16	F01	Group 2	106.534	22.3759	42.7821	0	3589	62.3458	0	0	62.3458
16	G01	Group 2	106.534	21.4612	41.05	0	3553	60.4031	0	0	60.4031
17	E01	Group 2	113.135	21.7267	42.9734	0	3592	60.4864	0	0	60.4864
17	F01	Group 2	113.135	21.9344	43.4884	0	3589	61.1156	0	0	61.1156
17	G01	Group 2	113.135	20.582	40.5369	0	3553	57.9285	0	0	57.9285
OCR_Average_and_SD_1_3
Measurement	Well	Group	Time	OCR	ECAR	PPR	Hoechst	norm_OCR	background_raw_OCR	background_norm_OCR	corrected_ocr
1	A01	Background	1.59012	0	0	0	1656	0	0	0	0
1	H01	Background	1.59012	0	0	0	1676	0	0	0	0
2	A01	Background	8.18722	0	0	0	1656	0	0	0	0
2	H01	Background	8.18722	0	0	0	1676	0	0	0	0
3	A01	Background	14.7874	0	0	0	1656	0	0	0	0
3	H01	Background	14.7874	0	0	0	1676	0	0	0	0
4	A01	Background	21.9204	0	0	0	1656	0	0	0	0
4	H01	Background	21.9204	0	0	0	1676	0	0	0	0
5	A01	Background	29.6599	0	0	0	1656	0	0	0	0
5	H01	Background	29.6599	0	0	0	1676	0	0	0	0
6	A01	Background	37.3972	0	0	0	1656	0	0	0	0
6	H01	Background	37.3972	0	0	0	1676	0	0	0	0
7	A01	Background	45.138	0	0	0	1656	0	0	0	0
7	H01	Background	45.138	0	0	0	1676	0	0	0	0
8	A01	Background	52.8793	0	0	0	1656	0	0	0	0
8	H01	Background	52.8793	0	0	0	1676	0	0	0	0
9	A01	Background	60.2393	0	0	0	1656	0	0	0	0
9	H01	Background	60.2393	0	0	0	1676	0	0	0	0
10	A01	Background	66.8457	0	0	0	1656	0	0	0	0
10	H01	Background	66.8457	0	0	0	1676	0	0	0	0
11	A01	Background	73.4456	0	0	0	1656	0	0	0	0
11	H01	Background	73.4456	0	0	0	1676	0	0	0	0
12	A01	Background	80.1159	0	0	0	1656	0	0	0	0
12	H01	Background	80.1159	0	0	0	1676	0	0	0	0
13	A01	Background	86.7253	0	0	0	1656	0	0	0	0
13	H01	Background	86.7253	0	0	0	1676	0	0	0	0
14	A01	Background	93.3463	0	0	0	1656	0	0	0	0
14	H01	Background	93.3463	0	0	0	1676	0	0	0	0
15	A01	Background	100.031	0	0	0	1656	0	0	0	0
15	H01	Background	100.031	0	0	0	1676	0	0	0	0
16	A01	Background	106.635	0	0	0	1656	0	0	0	0
16	H01	Background	106.635	0	0	0	1676	0	0	0	0
17	A01	Background	113.24	0	0	0	1656	0	0	0	0
17	H01	Background	113.24	0	0	0	1676	0	0	0	0
1	B01	Group 1	1.59012	108.995	8.5542	0	3431	317.676	0	0	317.676
1	C01	Group 1	1.59012	98.4048	7.33393	0	2710	363.117	0	0	363.117
1	D01	Group 1	1.59012	101.965	6.77314	0	2738	372.408	0	0	372.408
2	B01	Group 1	8.18722	87.3819	12.3335	0	3431	254.684	0	0	254.684
2	C01	Group 1	8.18722	80.2841	12.1736	0	2710	296.251	0	0	296.251
2	D01	Group 1	8.18722	83.6838	10.1565	0	2738	305.638	0	0	305.638
3	B01	Group 1	14.7874	76.1993	18.3112	0	3431	222.091	0	0	222.091
3	C01	Group 1	14.7874	70.5945	18.9962	0	2710	260.496	0	0	260.496
3	D01	Group 1	14.7874	73.7449	17.0659	0	2738	269.339	0	0	269.339
4	B01	Group 1	21.9204	64.6838	27.114	0	3431	188.528	0	0	188.528
4	C01	Group 1	21.9204	60.373	29.9858	0	2710	222.779	0	0	222.779
4	D01	Group 1	21.9204	63.3057	31.1799	0	2738	231.212	0	0	231.212
5	B01	Group 1	29.6599	59.9188	29.8781	0	3431	174.64	0	0	174.64
5	C01	Group 1	29.6599	56.2439	32.4963	0	2710	207.542	0	0	207.542
5	D01	Group 1	29.6599	59.443	32.5638	0	2738	217.104	0	0	217.104
6	B01	Group 1	37.3972	56.9778	33.9617	0	3431	166.068	0	0	166.068
6	C01	Group 1	37.3972	52.8161	35.9592	0	2710	194.893	0	0	194.893
6	D01	Group 1	37.3972	56.0049	35.4895	0	2738	204.547	0	0	204.547
7	B01	Group 1	45.138	54.4577	35.4887	0	3431	158.723	0	0	158.723
7	C01	Group 1	45.138	51.1141	37.7766	0	2710	188.613	0	0	188.613
7	D01	Group 1	45.138	53.6104	37.6798	0	2738	195.801	0	0	195.801
8	B01	Group 1	52.8793	51.9761	36.5046	0	3431	151.49	0	0	151.49
8	C01	Group 1	52.8793	48.5043	39.1189	0	2710	178.983	0	0	178.983
8	D01	Group 1	52.8793	51.7213	39.8472	0	2738	188.902	0	0	188.902
9	B01	Group 1	60.2393	46.7345	39.4592	0	3431	136.212	0	0	136.212
9	C01	Group 1	60.2393	38.7556	42.4229	0	2710	143.01	0	0	143.01
9	D01	Group 1	60.2393	43.1349	44.9813	0	2738	157.541	0	0	157.541
10	B01	Group 1	66.8457	42.7474	42.38	0	3431	124.592	0	0	124.592
10	C01	Group 1	66.8457	38.5146	44.2593	0	2710	142.12	0	0	142.12
10	D01	Group 1	66.8457	40.3747	46.762	0	2738	147.461	0	0	147.461
11	B01	Group 1	73.4456	40.3842	44.0544	0	3431	117.704	0	0	117.704
11	C01	Group 1	73.4456	37.1709	46.937	0	2710	137.162	0	0	137.162
11	D01	Group 1	73.4456	39.4315	49.6392	0	2738	144.016	0	0	144.016
12	B01	Group 1	80.1159	102.488	46.0109	0	3431	298.71	0	0	298.71
12	C01	Group 1	80.1159	91.774	48.7585	0	2710	338.649	0	0	338.649
12	D01	Group 1	80.1159	111.547	52.9497	0	2738	407.403	0	0	407.403
13	B01	Group 1	86.7253	92.7586	47.6753	0	3431	270.354	0	0	270.354
13	C01	Group 1	86.7253	79.5087	50.3784	0	2710	293.39	0	0	293.39
13	D01	Group 1	86.7253	95.2613	53.8212	0	2738	347.923	0	0	347.923
14	B01	Group 1	93.3463	93.8789	48.2071	0	3431	273.62	0	0	273.62
14	C01	Group 1	93.3463	83.7336	51.0811	0	2710	308.98	0	0	308.98
14	D01	Group 1	93.3463	94.2372	54.204	0	2738	344.183	0	0	344.183
15	B01	Group 1	100.031	34.7766	42.9593	0	3431	101.36	0	0	101.36
15	C01	Group 1	100.031	31.9073	44.8869	0	2710	117.739	0	0	117.739
15	D01	Group 1	100.031	34.7976	50.0016	0	2738	127.091	0	0	127.091
16	B01	Group 1	106.635	31.4529	43.6957	0	3431	91.6728	0	0	91.6728
16	C01	Group 1	106.635	29.7245	46.1906	0	2710	109.685	0	0	109.685
16	D01	Group 1	106.635	32.4469	49.1924	0	2738	118.506	0	0	118.506
17	B01	Group 1	113.24	30.2534	43.2151	0	3431	88.1768	0	0	88.1768
17	C01	Group 1	113.24	28.3619	46.3247	0	2710	104.656	0	0	104.656
17	D01	Group 1	113.24	30.4167	49.5538	0	2738	111.091	0	0	111.091
1	E01	Group 2	1.59012	110.923	9.45181	0	2943	376.904	0	0	376.904
1	F01	Group 2	1.59012	98.9518	8.60522	0	3027	326.897	0	0	326.897
1	G01	Group 2	1.59012	92.598	10.7602	0	2698	343.21	0	0	343.21
2	E01	Group 2	8.18722	92.6771	12.5652	0	2943	314.907	0	0	314.907
2	F01	Group 2	8.18722	81.6675	13.1952	0	3027	269.797	0	0	269.797
2	G01	Group 2	8.18722	74.7814	16.1688	0	2698	277.173	0	0	277.173
3	E01	Group 2	14.7874	81.92	19.4902	0	2943	278.356	0	0	278.356
3	F01	Group 2	14.7874	71.522	19.7514	0	3027	236.28	0	0	236.28
3	G01	Group 2	14.7874	64.4686	22.3179	0	2698	238.949	0	0	238.949
4	E01	Group 2	21.9204	69.5677	32.956	0	2943	236.384	0	0	236.384
4	F01	Group 2	21.9204	60.0224	29.2191	0	3027	198.29	0	0	198.29
4	G01	Group 2	21.9204	55.7104	30.4954	0	2698	206.488	0	0	206.488
5	E01	Group 2	29.6599	64.2095	35.18	0	2943	218.177	0	0	218.177
5	F01	Group 2	29.6599	56.1085	33.5294	0	3027	185.36	0	0	185.36
5	G01	Group 2	29.6599	51.7147	36.1423	0	2698	191.678	0	0	191.678
6	E01	Group 2	37.3972	61.1126	38.203	0	2943	207.654	0	0	207.654
6	F01	Group 2	37.3972	53.2134	37.0418	0	3027	175.796	0	0	175.796
6	G01	Group 2	37.3972	48.8447	36.5024	0	2698	181.041	0	0	181.041
7	E01	Group 2	45.138	58.3227	41.1444	0	2943	198.174	0	0	198.174
7	F01	Group 2	45.138	51.2169	38.1947	0	3027	169.2	0	0	169.2
7	G01	Group 2	45.138	46.3547	37.4497	0	2698	171.811	0	0	171.811
8	E01	Group 2	52.8793	56.3075	43.9009	0	2943	191.327	0	0	191.327
8	F01	Group 2	52.8793	48.911	36.417	0	3027	161.582	0	0	161.582
8	G01	Group 2	52.8793	43.966	38.4236	0	2698	162.958	0	0	162.958
9	E01	Group 2	60.2393	51.3732	45.4187	0	2943	174.561	0	0	174.561
9	F01	Group 2	60.2393	42.2971	38.7909	0	3027	139.733	0	0	139.733
9	G01	Group 2	60.2393	36.7534	44.3656	0	2698	136.225	0	0	136.225
10	E01	Group 2	66.8457	45.8947	48.6547	0	2943	155.945	0	0	155.945
10	F01	Group 2	66.8457	37.9994	38.9631	0	3027	125.535	0	0	125.535
10	G01	Group 2	66.8457	34.4406	44.347	0	2698	127.652	0	0	127.652
11	E01	Group 2	73.4456	41.9111	49.634	0	2943	142.409	0	0	142.409
11	F01	Group 2	73.4456	36.8926	40.6318	0	3027	121.878	0	0	121.878
11	G01	Group 2	73.4456	32.6855	46.2617	0	2698	121.147	0	0	121.147
12	E01	Group 2	80.1159	99.8356	52.9331	0	2943	339.231	0	0	339.231
12	F01	Group 2	80.1159	89.1015	43.5758	0	3027	294.356	0	0	294.356
12	G01	Group 2	80.1159	74.9177	50.4021	0	2698	277.679	0	0	277.679
13	E01	Group 2	86.7253	87.0169	54.5826	0	2943	295.674	0	0	295.674
13	F01	Group 2	86.7253	83.576	44.8772	0	3027	276.102	0	0	276.102
13	G01	Group 2	86.7253	74.0134	51.5031	0	2698	274.327	0	0	274.327
14	E01	Group 2	93.3463	99.7933	55.2405	0	2943	339.087	0	0	339.087
14	F01	Group 2	93.3463	90.7899	45.2479	0	3027	299.934	0	0	299.934
14	G01	Group 2	93.3463	80.1815	52.2054	0	2698	297.189	0	0	297.189
15	E01	Group 2	100.031	40.3055	50.8366	0	2943	136.954	0	0	136.954
15	F01	Group 2	100.031	32.0623	40.2732	0	3027	105.921	0	0	105.921
15	G01	Group 2	100.031	30.9233	47.9566	0	2698	114.616	0	0	114.616
16	E01	Group 2	106.635	33.878	51.4246	0	2943	115.114	0	0	115.114
16	F01	Group 2	106.635	29.4091	41.8991	0	3027	97.1558	0	0	97.1558
16	G01	Group 2	106.635	26.5256	48.2464	0	2698	98.3156	0	0	98.3156
17	E01	Group 2	113.24	31.8058	50.5345	0	2943	108.073	0	0	108.073
17	F01	Group 2	113.24	28.7199	41.7613	0	3027	94.8791	0	0	94.8791
17	G01	Group 2	113.24	24.4937	47.9967	0	2698	90.7848	0	0	90.7848
OCR_Average_and_SD_#2
Measurement	Well	Group	Time	OCR	ECAR	PPR	Hoechst	norm_OCR	background_raw_OCR	background_norm_OCR	corrected_ocr
1	A01	Background	1.59254	0	0	0	1445	0	0	0	0
1	H01	Background	1.59254	0	0	0	1725	0	0	0	0
2	A01	Background	8.19032	0	0	0	1445	0	0	0	0
2	H01	Background	8.19032	0	0	0	1725	0	0	0	0
3	A01	Background	14.789	0	0	0	1445	0	0	0	0
3	H01	Background	14.789	0	0	0	1725	0	0	0	0
4	A01	Background	21.923	0	0	0	1445	0	0	0	0
4	H01	Background	21.923	0	0	0	1725	0	0	0	0
5	A01	Background	29.6656	0	0	0	1445	0	0	0	0
5	H01	Background	29.6656	0	0	0	1725	0	0	0	0
6	A01	Background	37.4037	0	0	0	1445	0	0	0	0
6	H01	Background	37.4037	0	0	0	1725	0	0	0	0
7	A01	Background	45.1458	0	0	0	1445	0	0	0	0
7	H01	Background	45.1458	0	0	0	1725	0	0	0	0
8	A01	Background	52.8903	0	0	0	1445	0	0	0	0
8	H01	Background	52.8903	0	0	0	1725	0	0	0	0
9	A01	Background	60.2522	0	0	0	1445	0	0	0	0
9	H01	Background	60.2522	0	0	0	1725	0	0	0	0
10	A01	Background	66.8551	0	0	0	1445	0	0	0	0
10	H01	Background	66.8551	0	0	0	1725	0	0	0	0
11	A01	Background	73.4592	0	0	0	1445	0	0	0	0
11	H01	Background	73.4592	0	0	0	1725	0	0	0	0
12	A01	Background	80.1394	0	0	0	1445	0	0	0	0
12	H01	Background	80.1394	0	0	0	1725	0	0	0	0
13	A01	Background	86.7498	0	0	0	1445	0	0	0	0
13	H01	Background	86.7498	0	0	0	1725	0	0	0	0
14	A01	Background	93.3556	0	0	0	1445	0	0	0	0
14	H01	Background	93.3556	0	0	0	1725	0	0	0	0
15	A01	Background	100.032	0	0	0	1445	0	0	0	0
15	H01	Background	100.032	0	0	0	1725	0	0	0	0
16	A01	Background	106.631	0	0	0	1445	0	0	0	0
16	H01	Background	106.631	0	0	0	1725	0	0	0	0
17	A01	Background	113.233	0	0	0	1445	0	0	0	0
17	H01	Background	113.233	0	0	0	1725	0	0	0	0
1	B01	Group 1	1.59254	124.038	21.5975	0	2818	440.163	0	0	440.163
1	C01	Group 1	1.59254	105.576	18.8771	0	2506	421.292	0	0	421.292
1	D01	Group 1	1.59254	123.179	11.1882	0	2674	460.655	0	0	460.655
2	B01	Group 1	8.19032	94.5126	25.3065	0	2818	335.389	0	0	335.389
2	C01	Group 1	8.19032	85.9385	24.6426	0	2506	342.931	0	0	342.931
2	D01	Group 1	8.19032	99.3333	14.0015	0	2674	371.478	0	0	371.478
3	B01	Group 1	14.789	82.1009	28.1752	0	2818	291.345	0	0	291.345
3	C01	Group 1	14.789	76.7165	29.0271	0	2506	306.131	0	0	306.131
3	D01	Group 1	14.789	87.5772	18.9112	0	2674	327.514	0	0	327.514
4	B01	Group 1	21.923	71.2853	34.386	0	2818	252.964	0	0	252.964
4	C01	Group 1	21.923	66.0505	36.4416	0	2506	263.57	0	0	263.57
4	D01	Group 1	21.923	76.1074	31.5258	0	2674	284.62	0	0	284.62
5	B01	Group 1	29.6656	63.7996	32.7539	0	2818	226.4	0	0	226.4
5	C01	Group 1	29.6656	62.2531	39.9432	0	2506	248.416	0	0	248.416
5	D01	Group 1	29.6656	71.4653	36.4778	0	2674	267.26	0	0	267.26
6	B01	Group 1	37.4037	58.7026	41.8317	0	2818	208.313	0	0	208.313
6	C01	Group 1	37.4037	58.4603	42.2951	0	2506	233.281	0	0	233.281
6	D01	Group 1	37.4037	66.7244	39.9668	0	2674	249.53	0	0	249.53
7	B01	Group 1	45.1458	57.8416	45.3417	0	2818	205.258	0	0	205.258
7	C01	Group 1	45.1458	56.3178	43.4683	0	2506	224.732	0	0	224.732
7	D01	Group 1	45.1458	63.2414	41.6337	0	2674	236.505	0	0	236.505
8	B01	Group 1	52.8903	55.1411	48.0889	0	2818	195.674	0	0	195.674
8	C01	Group 1	52.8903	54.0813	44.5264	0	2506	215.807	0	0	215.807
8	D01	Group 1	52.8903	60.4574	42.7224	0	2674	226.094	0	0	226.094
9	B01	Group 1	60.2522	43.6496	49.6916	0	2818	154.896	0	0	154.896
9	C01	Group 1	60.2522	43.6576	46.3525	0	2506	174.212	0	0	174.212
9	D01	Group 1	60.2522	46.488	43.2459	0	2674	173.852	0	0	173.852
10	B01	Group 1	66.8551	42.948	51.659	0	2818	152.406	0	0	152.406
10	C01	Group 1	66.8551	44.5726	49.2338	0	2506	177.864	0	0	177.864
10	D01	Group 1	66.8551	47.12	45.1924	0	2674	176.215	0	0	176.215
11	B01	Group 1	73.4592	41.8703	53.9317	0	2818	148.582	0	0	148.582
11	C01	Group 1	73.4592	43.2358	49.9833	0	2506	172.529	0	0	172.529
11	D01	Group 1	73.4592	45.9555	45.5782	0	2674	171.86	0	0	171.86
12	B01	Group 1	80.1394	139.964	55.1399	0	2818	496.679	0	0	496.679
12	C01	Group 1	80.1394	124.287	48.6854	0	2506	495.96	0	0	495.96
12	D01	Group 1	80.1394	133.84	44.6201	0	2674	500.523	0	0	500.523
13	B01	Group 1	86.7498	155.627	56.5375	0	2818	552.261	0	0	552.261
13	C01	Group 1	86.7498	145.729	50.7244	0	2506	581.521	0	0	581.521
13	D01	Group 1	86.7498	168.763	46.714	0	2674	631.127	0	0	631.127
14	B01	Group 1	93.3556	156.858	57.3163	0	2818	556.629	0	0	556.629
14	C01	Group 1	93.3556	150.459	50.9119	0	2506	600.395	0	0	600.395
14	D01	Group 1	93.3556	168.84	46.6837	0	2674	631.414	0	0	631.414
15	B01	Group 1	100.032	32.05	56.4775	0	2818	113.733	0	0	113.733
15	C01	Group 1	100.032	31.3795	53.4412	0	2506	125.217	0	0	125.217
15	D01	Group 1	100.032	34.3409	48.4866	0	2674	128.425	0	0	128.425
16	B01	Group 1	106.631	30.9006	54.7964	0	2818	109.654	0	0	109.654
16	C01	Group 1	106.631	30.5018	50.6681	0	2506	121.715	0	0	121.715
16	D01	Group 1	106.631	33.4512	47.3481	0	2674	125.098	0	0	125.098
17	B01	Group 1	113.233	28.4783	52.01	0	2818	101.059	0	0	101.059
17	C01	Group 1	113.233	29.0652	48.8568	0	2506	115.982	0	0	115.982
17	D01	Group 1	113.233	31.1932	45.6533	0	2674	116.654	0	0	116.654
1	E01	Group 2	1.59254	116.633	24.1315	0	2884	404.414	0	0	404.414
1	F01	Group 2	1.59254	133.232	23.7662	0	3257	409.063	0	0	409.063
1	G01	Group 2	1.59254	104.179	25.8627	0	3702	281.412	0	0	281.412
2	E01	Group 2	8.19032	94.2277	24.5538	0	2884	326.726	0	0	326.726
2	F01	Group 2	8.19032	105.297	22.1334	0	3257	323.294	0	0	323.294
2	G01	Group 2	8.19032	81.3618	23.5794	0	3702	219.778	0	0	219.778
3	E01	Group 2	14.789	82.7909	28.3859	0	2884	287.07	0	0	287.07
3	F01	Group 2	14.789	91.1122	27.0973	0	3257	279.743	0	0	279.743
3	G01	Group 2	14.789	70.5387	27.4247	0	3702	190.542	0	0	190.542
4	E01	Group 2	21.923	71.0433	35.8487	0	2884	246.336	0	0	246.336
4	F01	Group 2	21.923	77.4113	35.8396	0	3257	237.677	0	0	237.677
4	G01	Group 2	21.923	61.4394	34.6873	0	3702	165.963	0	0	165.963
5	E01	Group 2	29.6656	67.4657	36.8871	0	2884	233.931	0	0	233.931
5	F01	Group 2	29.6656	73.3473	38.7241	0	3257	225.199	0	0	225.199
5	G01	Group 2	29.6656	58.3783	40.8983	0	3702	157.694	0	0	157.694
6	E01	Group 2	37.4037	63.1965	40.5436	0	2884	219.128	0	0	219.128
6	F01	Group 2	37.4037	68.7089	41.6331	0	3257	210.958	0	0	210.958
6	G01	Group 2	37.4037	54.2234	42.3386	0	3702	146.471	0	0	146.471
7	E01	Group 2	45.1458	60.4295	42.6627	0	2884	209.534	0	0	209.534
7	F01	Group 2	45.1458	64.764	43.3336	0	3257	198.845	0	0	198.845
7	G01	Group 2	45.1458	50.762	40.5956	0	3702	137.12	0	0	137.12
8	E01	Group 2	52.8903	57.4633	43.4087	0	2884	199.249	0	0	199.249
8	F01	Group 2	52.8903	61.9265	43.224	0	3257	190.134	0	0	190.134
8	G01	Group 2	52.8903	48.6135	40.0452	0	3702	131.317	0	0	131.317
9	E01	Group 2	60.2522	46.1212	45.9805	0	2884	159.921	0	0	159.921
9	F01	Group 2	60.2522	46.9783	47.7534	0	3257	144.238	0	0	144.238
9	G01	Group 2	60.2522	36.5958	43.8672	0	3702	98.8542	0	0	98.8542
10	E01	Group 2	66.8551	46.5799	46.1573	0	2884	161.512	0	0	161.512
10	F01	Group 2	66.8551	47.0165	47.9273	0	3257	144.355	0	0	144.355
10	G01	Group 2	66.8551	36.9647	43.047	0	3702	99.8507	0	0	99.8507
11	E01	Group 2	73.4592	44.8328	46.8639	0	2884	155.454	0	0	155.454
11	F01	Group 2	73.4592	45.5935	47.1988	0	3257	139.986	0	0	139.986
11	G01	Group 2	73.4592	36.3124	42.2597	0	3702	98.0886	0	0	98.0886
12	E01	Group 2	80.1394	136.376	48.5991	0	2884	472.871	0	0	472.871
12	F01	Group 2	80.1394	151.365	50.6155	0	3257	464.737	0	0	464.737
12	G01	Group 2	80.1394	122.384	48.0008	0	3702	330.59	0	0	330.59
13	E01	Group 2	86.7498	151.599	49.991	0	2884	525.657	0	0	525.657
13	F01	Group 2	86.7498	168.43	49.3143	0	3257	517.132	0	0	517.132
13	G01	Group 2	86.7498	125.538	47.2835	0	3702	339.108	0	0	339.108
14	E01	Group 2	93.3556	151.645	49.0773	0	2884	525.814	0	0	525.814
14	F01	Group 2	93.3556	171.715	49.4963	0	3257	527.219	0	0	527.219
14	G01	Group 2	93.3556	133.34	48.387	0	3702	360.184	0	0	360.184
15	E01	Group 2	100.032	32.2585	51.1226	0	2884	111.853	0	0	111.853
15	F01	Group 2	100.032	32.6189	52.6494	0	3257	100.15	0	0	100.15
15	G01	Group 2	100.032	25.1403	50.0639	0	3702	67.9102	0	0	67.9102
16	E01	Group 2	106.631	31.6778	49.0701	0	2884	109.84	0	0	109.84
16	F01	Group 2	106.631	32.0038	50.3666	0	3257	98.2617	0	0	98.2617
16	G01	Group 2	106.631	24.2022	47.7849	0	3702	65.376	0	0	65.376
17	E01	Group 2	113.233	29.8466	46.9825	0	2884	103.49	0	0	103.49
17	F01	Group 2	113.233	31.0121	48.2751	0	3257	95.2167	0	0	95.2167
17	G01	Group 2	113.233	23.4367	44.0621	0	3702	63.3083	0	0	63.3083
OCR_Average_and_SD_2_2
Measurement	Well	Group	Time	OCR	ECAR	PPR	Hoechst	norm_OCR	background_raw_OCR	background_norm_OCR	corrected_ocr
1	A01	Background	1.58966	0	0	0	1703	0	0	0	0
1	H01	Background	1.58966	0	0	0	1599	0	0	0	0
2	A01	Background	8.1829	0	0	0	1703	0	0	0	0
2	H01	Background	8.1829	0	0	0	1599	0	0	0	0
3	A01	Background	14.7815	0	0	0	1703	0	0	0	0
3	H01	Background	14.7815	0	0	0	1599	0	0	0	0
4	A01	Background	21.9139	0	0	0	1703	0	0	0	0
4	H01	Background	21.9139	0	0	0	1599	0	0	0	0
5	A01	Background	29.6506	0	0	0	1703	0	0	0	0
5	H01	Background	29.6506	0	0	0	1599	0	0	0	0
6	A01	Background	37.3834	0	0	0	1703	0	0	0	0
6	H01	Background	37.3834	0	0	0	1599	0	0	0	0
7	A01	Background	45.1173	0	0	0	1703	0	0	0	0
7	H01	Background	45.1173	0	0	0	1599	0	0	0	0
8	A01	Background	52.8513	0	0	0	1703	0	0	0	0
8	H01	Background	52.8513	0	0	0	1599	0	0	0	0
9	A01	Background	60.2028	0	0	0	1703	0	0	0	0
9	H01	Background	60.2028	0	0	0	1599	0	0	0	0
10	A01	Background	66.8016	0	0	0	1703	0	0	0	0
10	H01	Background	66.8016	0	0	0	1599	0	0	0	0
11	A01	Background	73.4003	0	0	0	1703	0	0	0	0
11	H01	Background	73.4003	0	0	0	1599	0	0	0	0
12	A01	Background	80.0749	0	0	0	1703	0	0	0	0
12	H01	Background	80.0749	0	0	0	1599	0	0	0	0
13	A01	Background	86.6766	0	0	0	1703	0	0	0	0
13	H01	Background	86.6766	0	0	0	1599	0	0	0	0
14	A01	Background	93.2746	0	0	0	1703	0	0	0	0
14	H01	Background	93.2746	0	0	0	1599	0	0	0	0
15	A01	Background	99.9496	0	0	0	1703	0	0	0	0
15	H01	Background	99.9496	0	0	0	1599	0	0	0	0
16	A01	Background	106.549	0	0	0	1703	0	0	0	0
16	H01	Background	106.549	0	0	0	1599	0	0	0	0
17	A01	Background	113.151	0	0	0	1703	0	0	0	0
17	H01	Background	113.151	0	0	0	1599	0	0	0	0
1	B01	Group 1	1.58966	155.35	17.953	0	8676	179.057	0	0	179.057
1	C01	Group 1	1.58966	179.624	20.5827	0	8603	208.793	0	0	208.793
1	D01	Group 1	1.58966	189.957	18.6904	0	7273	261.181	0	0	261.181
2	B01	Group 1	8.1829	124.34	15.4032	0	8676	143.314	0	0	143.314
2	C01	Group 1	8.1829	142.573	20.8246	0	8603	165.724	0	0	165.724
2	D01	Group 1	8.1829	151.717	17.8133	0	7273	208.602	0	0	208.602
3	B01	Group 1	14.7815	111.634	18.3452	0	8676	128.67	0	0	128.67
3	C01	Group 1	14.7815	125.874	24.4008	0	8603	146.315	0	0	146.315
3	D01	Group 1	14.7815	135.746	21.4938	0	7273	186.644	0	0	186.644
4	B01	Group 1	21.9139	97.0422	47.5701	0	8676	111.851	0	0	111.851
4	C01	Group 1	21.9139	109.682	53	0	8603	127.492	0	0	127.492
4	D01	Group 1	21.9139	115.649	55.564	0	7273	159.012	0	0	159.012
5	B01	Group 1	29.6506	91.607	37.7919	0	8676	105.587	0	0	105.587
5	C01	Group 1	29.6506	102.593	45.5636	0	8603	119.253	0	0	119.253
5	D01	Group 1	29.6506	109	44.1537	0	7273	149.87	0	0	149.87
6	B01	Group 1	37.3834	86.5633	34.6198	0	8676	99.7733	0	0	99.7733
6	C01	Group 1	37.3834	96.4203	42.4693	0	8603	112.077	0	0	112.077
6	D01	Group 1	37.3834	103.07	40.3401	0	7273	141.716	0	0	141.716
7	B01	Group 1	45.1173	83.2619	37.4307	0	8676	95.9681	0	0	95.9681
7	C01	Group 1	45.1173	92.8902	44.9987	0	8603	107.974	0	0	107.974
7	D01	Group 1	45.1173	98.8098	43.0713	0	7273	135.858	0	0	135.858
8	B01	Group 1	52.8513	79.9298	42.0447	0	8676	92.1275	0	0	92.1275
8	C01	Group 1	52.8513	88.6547	49.0532	0	8603	103.051	0	0	103.051
8	D01	Group 1	52.8513	94.7485	47.6568	0	7273	130.274	0	0	130.274
9	B01	Group 1	60.2028	69.2424	46.3589	0	8676	79.8092	0	0	79.8092
9	C01	Group 1	60.2028	77.4098	56.517	0	8603	89.98	0	0	89.98
9	D01	Group 1	60.2028	83.1745	57.1971	0	7273	114.361	0	0	114.361
10	B01	Group 1	66.8016	61.113	45.9328	0	8676	70.4391	0	0	70.4391
10	C01	Group 1	66.8016	65.7122	56.2624	0	8603	76.3828	0	0	76.3828
10	D01	Group 1	66.8016	70.4903	55.6787	0	7273	96.9205	0	0	96.9205
11	B01	Group 1	73.4003	59.0983	44.9986	0	8676	68.1169	0	0	68.1169
11	C01	Group 1	73.4003	62.1462	54.9424	0	8603	72.2378	0	0	72.2378
11	D01	Group 1	73.4003	66.2085	54.3354	0	7273	91.0333	0	0	91.0333
12	B01	Group 1	80.0749	158.225	52.0915	0	8676	182.371	0	0	182.371
12	C01	Group 1	80.0749	188.244	63.1309	0	8603	218.812	0	0	218.812
12	D01	Group 1	80.0749	184.811	66.3041	0	7273	254.106	0	0	254.106
13	B01	Group 1	86.6766	156.28	54.9042	0	8676	180.129	0	0	180.129
13	C01	Group 1	86.6766	186.583	65.508	0	8603	216.881	0	0	216.881
13	D01	Group 1	86.6766	184.202	68.0653	0	7273	253.269	0	0	253.269
14	B01	Group 1	93.2746	156.656	54.5101	0	8676	180.563	0	0	180.563
14	C01	Group 1	93.2746	179.026	64.5239	0	8603	208.098	0	0	208.098
14	D01	Group 1	93.2746	185.541	68.4992	0	7273	255.109	0	0	255.109
15	B01	Group 1	99.9496	57.5115	50.1601	0	8676	66.288	0	0	66.288
15	C01	Group 1	99.9496	70.0379	61.7307	0	8603	81.411	0	0	81.411
15	D01	Group 1	99.9496	72.6278	64.5691	0	7273	99.8594	0	0	99.8594
16	B01	Group 1	106.549	52.3411	49.8772	0	8676	60.3286	0	0	60.3286
16	C01	Group 1	106.549	58.5267	62.0624	0	8603	68.0306	0	0	68.0306
16	D01	Group 1	106.549	60.4159	63.574	0	7273	83.0687	0	0	83.0687
17	B01	Group 1	113.151	49.2528	49.0549	0	8676	56.769	0	0	56.769
17	C01	Group 1	113.151	54.3472	60.5516	0	8603	63.1724	0	0	63.1724
17	D01	Group 1	113.151	56.5371	62.3306	0	7273	77.7356	0	0	77.7356
1	E01	Group 2	1.58966	155.152	21.487	0	9807	158.205	0	0	158.205
1	F01	Group 2	1.58966	170.218	24.5425	0	11502	147.99	0	0	147.99
1	G01	Group 2	1.58966	125.318	18.8231	0	7870	159.235	0	0	159.235
2	E01	Group 2	8.1829	126.669	20.3741	0	9807	129.161	0	0	129.161
2	F01	Group 2	8.1829	136.825	23.5209	0	11502	118.957	0	0	118.957
2	G01	Group 2	8.1829	104.516	18.6896	0	7870	132.803	0	0	132.803
3	E01	Group 2	14.7815	114.558	23.3032	0	9807	116.813	0	0	116.813
3	F01	Group 2	14.7815	122.42	26.5679	0	11502	106.433	0	0	106.433
3	G01	Group 2	14.7815	93.9142	21.9755	0	7870	119.332	0	0	119.332
4	E01	Group 2	21.9139	98.6315	49.4753	0	9807	100.573	0	0	100.573
4	F01	Group 2	21.9139	105.691	54.882	0	11502	91.8892	0	0	91.8892
4	G01	Group 2	21.9139	81.9437	49.975	0	7870	104.122	0	0	104.122
5	E01	Group 2	29.6506	92.8371	40.3884	0	9807	94.6641	0	0	94.6641
5	F01	Group 2	29.6506	99.4762	45.3833	0	11502	86.486	0	0	86.486
5	G01	Group 2	29.6506	77.4359	40.1735	0	7870	98.3937	0	0	98.3937
6	E01	Group 2	37.3834	87.8971	37.361	0	9807	89.6269	0	0	89.6269
6	F01	Group 2	37.3834	94.3862	42.8498	0	11502	82.0607	0	0	82.0607
6	G01	Group 2	37.3834	73.447	38.5034	0	7870	93.3252	0	0	93.3252
7	E01	Group 2	45.1173	84.7629	40.0654	0	9807	86.431	0	0	86.431
7	F01	Group 2	45.1173	90.4336	46.3222	0	11502	78.6243	0	0	78.6243
7	G01	Group 2	45.1173	70.9948	42.6058	0	7870	90.2094	0	0	90.2094
8	E01	Group 2	52.8513	81.7216	44.3789	0	9807	83.3299	0	0	83.3299
8	F01	Group 2	52.8513	86.9507	51.2238	0	11502	75.5961	0	0	75.5961
8	G01	Group 2	52.8513	67.9957	44.8175	0	7870	86.3986	0	0	86.3986
9	E01	Group 2	60.2028	73.941	49.9321	0	9807	75.3961	0	0	75.3961
9	F01	Group 2	60.2028	78.5703	57.3697	0	11502	68.3101	0	0	68.3101
9	G01	Group 2	60.2028	61.0224	46.4064	0	7870	77.538	0	0	77.538
10	E01	Group 2	66.8016	65.5432	49.6755	0	9807	66.8331	0	0	66.8331
10	F01	Group 2	66.8016	67.2493	57.5253	0	11502	58.4675	0	0	58.4675
10	G01	Group 2	66.8016	53.7031	44.4939	0	7870	68.2377	0	0	68.2377
11	E01	Group 2	73.4003	59.8457	47.7816	0	9807	61.0235	0	0	61.0235
11	F01	Group 2	73.4003	63.7021	54.9847	0	11502	55.3835	0	0	55.3835
11	G01	Group 2	73.4003	50.4332	44.2275	0	7870	64.0829	0	0	64.0829
12	E01	Group 2	80.0749	171.482	54.4933	0	9807	174.856	0	0	174.856
12	F01	Group 2	80.0749	188.828	63.8521	0	11502	164.17	0	0	164.17
12	G01	Group 2	80.0749	142.747	51.3252	0	7870	181.382	0	0	181.382
13	E01	Group 2	86.6766	177.261	58.4834	0	9807	180.749	0	0	180.749
13	F01	Group 2	86.6766	189.259	67.0704	0	11502	164.544	0	0	164.544
13	G01	Group 2	86.6766	134.67	55.3768	0	7870	171.119	0	0	171.119
14	E01	Group 2	93.2746	175.77	58.0884	0	9807	179.229	0	0	179.229
14	F01	Group 2	93.2746	187.026	67.6371	0	11502	162.603	0	0	162.603
14	G01	Group 2	93.2746	131.503	52.9759	0	7870	167.094	0	0	167.094
15	E01	Group 2	99.9496	59.2701	54.2742	0	9807	60.4365	0	0	60.4365
15	F01	Group 2	99.9496	74.1492	63.0992	0	11502	64.4664	0	0	64.4664
15	G01	Group 2	99.9496	53.3973	49.6497	0	7870	67.8492	0	0	67.8492
16	E01	Group 2	106.549	51.8044	54.2608	0	9807	52.8239	0	0	52.8239
16	F01	Group 2	106.549	59.4055	62.6635	0	11502	51.648	0	0	51.648
16	G01	Group 2	106.549	44.9582	49.8278	0	7870	57.126	0	0	57.126
17	E01	Group 2	113.151	49.866	53.0916	0	9807	50.8474	0	0	50.8474
17	F01	Group 2	113.151	55.5392	60.8018	0	11502	48.2865	0	0	48.2865
17	G01	Group 2	113.151	42.8001	47.7854	0	7870	54.3839	0	0	54.3839
OCR_Average_and_SD_2_3
Measurement	Well	Group	Time	OCR	ECAR	PPR	Hoechst	norm_OCR	background_raw_OCR	background_norm_OCR	corrected_ocr
1	A01	Background	1.58999	0	0	0	2153	0	0	0	0
1	H01	Background	1.58999	0	0	0	2202	0	0	0	0
2	A01	Background	8.18501	0	0	0	2153	0	0	0	0
2	H01	Background	8.18501	0	0	0	2202	0	0	0	0
3	A01	Background	14.7835	0	0	0	2153	0	0	0	0
3	H01	Background	14.7835	0	0	0	2202	0	0	0	0
4	A01	Background	21.9174	0	0	0	2153	0	0	0	0
4	H01	Background	21.9174	0	0	0	2202	0	0	0	0
5	A01	Background	29.6564	0	0	0	2153	0	0	0	0
5	H01	Background	29.6564	0	0	0	2202	0	0	0	0
6	A01	Background	37.3999	0	0	0	2153	0	0	0	0
6	H01	Background	37.3999	0	0	0	2202	0	0	0	0
7	A01	Background	45.1456	0	0	0	2153	0	0	0	0
7	H01	Background	45.1456	0	0	0	2202	0	0	0	0
8	A01	Background	52.8877	0	0	0	2153	0	0	0	0
8	H01	Background	52.8877	0	0	0	2202	0	0	0	0
9	A01	Background	60.2505	0	0	0	2153	0	0	0	0
9	H01	Background	60.2505	0	0	0	2202	0	0	0	0
10	A01	Background	66.8578	0	0	0	2153	0	0	0	0
10	H01	Background	66.8578	0	0	0	2202	0	0	0	0
11	A01	Background	73.4642	0	0	0	2153	0	0	0	0
11	H01	Background	73.4642	0	0	0	2202	0	0	0	0
12	A01	Background	80.144	0	0	0	2153	0	0	0	0
12	H01	Background	80.144	0	0	0	2202	0	0	0	0
13	A01	Background	86.756	0	0	0	2153	0	0	0	0
13	H01	Background	86.756	0	0	0	2202	0	0	0	0
14	A01	Background	93.3677	0	0	0	2153	0	0	0	0
14	H01	Background	93.3677	0	0	0	2202	0	0	0	0
15	A01	Background	100.053	0	0	0	2153	0	0	0	0
15	H01	Background	100.053	0	0	0	2202	0	0	0	0
16	A01	Background	106.666	0	0	0	2153	0	0	0	0
16	H01	Background	106.666	0	0	0	2202	0	0	0	0
17	A01	Background	113.276	0	0	0	2153	0	0	0	0
17	H01	Background	113.276	0	0	0	2202	0	0	0	0
1	B01	Group 1	1.58999	179.033	10.0606	0	8489	210.9	0	0	210.9
1	C01	Group 1	1.58999	152.079	6.32324	0	8742	173.964	0	0	173.964
1	D01	Group 1	1.58999	143.496	10.6716	0	7667	187.161	0	0	187.161
2	B01	Group 1	8.18501	148.058	13.8566	0	8489	174.411	0	0	174.411
2	C01	Group 1	8.18501	114.446	7.0258	0	8742	130.915	0	0	130.915
2	D01	Group 1	8.18501	122.057	11.6154	0	7667	159.197	0	0	159.197
3	B01	Group 1	14.7835	131.895	19.3519	0	8489	155.372	0	0	155.372
3	C01	Group 1	14.7835	94.484	-1.93115	0	8742	108.081	0	0	108.081
3	D01	Group 1	14.7835	110.007	16.2713	0	7667	143.481	0	0	143.481
4	B01	Group 1	21.9174	114.156	27.5225	0	8489	134.475	0	0	134.475
4	C01	Group 1	21.9174	74.654	-16.9719	0	8742	85.397	0	0	85.397
4	D01	Group 1	21.9174	96.5488	24.2219	0	7667	125.928	0	0	125.928
5	B01	Group 1	29.6564	105.859	27.2296	0	8489	124.702	0	0	124.702
5	C01	Group 1	29.6564	63.2374	-15.5398	0	8742	72.3374	0	0	72.3374
5	D01	Group 1	29.6564	90.3306	24.5823	0	7667	117.817	0	0	117.817
6	B01	Group 1	37.3999	99.4852	30.1044	0	8489	117.193	0	0	117.193
6	C01	Group 1	37.3999	55.9924	-15.8208	0	8742	64.0499	0	0	64.0499
6	D01	Group 1	37.3999	85.6046	26.7618	0	7667	111.653	0	0	111.653
7	B01	Group 1	45.1456	94.2051	33.7897	0	8489	110.973	0	0	110.973
7	C01	Group 1	45.1456	49.8932	-15.4933	0	8742	57.0729	0	0	57.0729
7	D01	Group 1	45.1456	80.9237	30.0869	0	7667	105.548	0	0	105.548
8	B01	Group 1	52.8877	90.4294	36.3038	0	8489	106.525	0	0	106.525
8	C01	Group 1	52.8877	44.9629	-15.7734	0	8742	51.4332	0	0	51.4332
8	D01	Group 1	52.8877	78.2987	33.176	0	7667	102.124	0	0	102.124
9	B01	Group 1	60.2505	79.0234	42.7019	0	8489	93.0892	0	0	93.0892
9	C01	Group 1	60.2505	14.8873	-15.8515	0	8742	17.0296	0	0	17.0296
9	D01	Group 1	60.2505	63.8997	38.8117	0	7667	83.3438	0	0	83.3438
10	B01	Group 1	66.8578	61.7783	44.1088	0	8489	72.7746	0	0	72.7746
10	C01	Group 1	66.8578	11.7121	-14.7418	0	8742	13.3976	0	0	13.3976
10	D01	Group 1	66.8578	58.292	38.9077	0	7667	76.0297	0	0	76.0297
11	B01	Group 1	73.4642	58.753	45.9267	0	8489	69.2107	0	0	69.2107
11	C01	Group 1	73.4642	8.78911	-14.1819	0	8742	10.0539	0	0	10.0539
11	D01	Group 1	73.4642	56.9591	40.7496	0	7667	74.2912	0	0	74.2912
12	B01	Group 1	80.144	194.023	55.7304	0	8489	228.559	0	0	228.559
12	C01	Group 1	80.144	177.356	-14.2046	0	8742	202.878	0	0	202.878
12	D01	Group 1	80.144	164.186	48.9649	0	7667	214.146	0	0	214.146
13	B01	Group 1	86.756	152.571	53.7677	0	8489	179.728	0	0	179.728
13	C01	Group 1	86.756	119.555	-13.769	0	8742	136.759	0	0	136.759
13	D01	Group 1	86.756	119.64	49.4801	0	7667	156.045	0	0	156.045
14	B01	Group 1	93.3677	150.419	56.0531	0	8489	177.193	0	0	177.193
14	C01	Group 1	93.3677	108.398	-12.7761	0	8742	123.997	0	0	123.997
14	D01	Group 1	93.3677	119.11	50.4346	0	7667	155.354	0	0	155.354
15	B01	Group 1	100.053	59.7362	50.4647	0	8489	70.369	0	0	70.369
15	C01	Group 1	100.053	8.75613	-12.787	0	8742	10.0162	0	0	10.0162
15	D01	Group 1	100.053	60.8346	46.3655	0	7667	79.346	0	0	79.346
16	B01	Group 1	106.666	50.6003	49.4504	0	8489	59.6069	0	0	59.6069
16	C01	Group 1	106.666	-2.71482	-12.3379	0	8742	-3.10549	0	0	-3.10549
16	D01	Group 1	106.666	50.5085	44.9843	0	7667	65.8778	0	0	65.8778
17	B01	Group 1	113.276	47.5081	49.41	0	8489	55.9643	0	0	55.9643
17	C01	Group 1	113.276	-7.87974	-11.8266	0	8742	-9.01366	0	0	-9.01366
17	D01	Group 1	113.276	46.5594	44.6661	0	7667	60.7271	0	0	60.7271
1	E01	Group 2	1.58999	140.242	10.166	0	8923	157.169	0	0	157.169
1	F01	Group 2	1.58999	128.537	10.2993	0	9323	137.871	0	0	137.871
1	G01	Group 2	1.58999	121.948	10.4829	0	8725	139.768	0	0	139.768
2	E01	Group 2	8.18501	118.423	13.1647	0	8923	132.716	0	0	132.716
2	F01	Group 2	8.18501	108.06	11.7792	0	9323	115.907	0	0	115.907
2	G01	Group 2	8.18501	103.592	13.3752	0	8725	118.73	0	0	118.73
3	E01	Group 2	14.7835	106.244	18.3102	0	8923	119.067	0	0	119.067
3	F01	Group 2	14.7835	96.5827	15.9348	0	9323	103.596	0	0	103.596
3	G01	Group 2	14.7835	93.4963	18.1921	0	8725	107.159	0	0	107.159
4	E01	Group 2	21.9174	93.6522	27.4754	0	8923	104.956	0	0	104.956
4	F01	Group 2	21.9174	84.5986	22.7865	0	9323	90.7418	0	0	90.7418
4	G01	Group 2	21.9174	81.3839	24.9662	0	8725	93.2767	0	0	93.2767
5	E01	Group 2	29.6564	86.7299	27.9997	0	8923	97.1981	0	0	97.1981
5	F01	Group 2	29.6564	77.7147	24.1274	0	9323	83.358	0	0	83.358
5	G01	Group 2	29.6564	76.1397	28.9009	0	8725	87.2661	0	0	87.2661
6	E01	Group 2	37.3999	82.0041	31.0399	0	8923	91.9019	0	0	91.9019
6	F01	Group 2	37.3999	73.5431	27.2526	0	9323	78.8835	0	0	78.8835
6	G01	Group 2	37.3999	72.3882	31.043	0	8725	82.9664	0	0	82.9664
7	E01	Group 2	45.1456	77.5179	34.1417	0	8923	86.8743	0	0	86.8743
7	F01	Group 2	45.1456	69.6719	30.8728	0	9323	74.7312	0	0	74.7312
7	G01	Group 2	45.1456	67.7296	32.4552	0	8725	77.6271	0	0	77.6271
8	E01	Group 2	52.8877	73.8144	36.0628	0	8923	82.7237	0	0	82.7237
8	F01	Group 2	52.8877	66.5299	32.6756	0	9323	71.3611	0	0	71.3611
8	G01	Group 2	52.8877	64.9075	35.3128	0	8725	74.3925	0	0	74.3925
9	E01	Group 2	60.2505	62.698	42.5843	0	8923	70.2656	0	0	70.2656
9	F01	Group 2	60.2505	56.0635	38.3977	0	9323	60.1346	0	0	60.1346
9	G01	Group 2	60.2505	52.7392	39.6197	0	8725	60.4461	0	0	60.4461
10	E01	Group 2	66.8578	55.1244	42.9902	0	8923	61.7779	0	0	61.7779
10	F01	Group 2	66.8578	50.7373	38.9613	0	9323	54.4216	0	0	54.4216
10	G01	Group 2	66.8578	48.786	41.6747	0	8725	55.9152	0	0	55.9152
11	E01	Group 2	73.4642	53.2276	44.0459	0	8923	59.6521	0	0	59.6521
11	F01	Group 2	73.4642	49.9403	40.3462	0	9323	53.5668	0	0	53.5668
11	G01	Group 2	73.4642	47.7097	41.9168	0	8725	54.6816	0	0	54.6816
12	E01	Group 2	80.144	131.246	52.5337	0	8923	147.087	0	0	147.087
12	F01	Group 2	80.144	121.532	44.9915	0	9323	130.357	0	0	130.357
12	G01	Group 2	80.144	96.4908	47.0315	0	8725	110.591	0	0	110.591
13	E01	Group 2	86.756	105.382	52.2374	0	8923	118.101	0	0	118.101
13	F01	Group 2	86.756	107.691	46.9799	0	9323	115.511	0	0	115.511
13	G01	Group 2	86.756	94.895	48.324	0	8725	108.762	0	0	108.762
14	E01	Group 2	93.3677	108.553	53.2884	0	8923	121.655	0	0	121.655
14	F01	Group 2	93.3677	115.569	47.2254	0	9323	123.961	0	0	123.961
14	G01	Group 2	93.3677	113.921	49.6318	0	8725	130.568	0	0	130.568
15	E01	Group 2	100.053	55.2951	49.1802	0	8923	61.9691	0	0	61.9691
15	F01	Group 2	100.053	50.2159	42.7429	0	9323	53.8624	0	0	53.8624
15	G01	Group 2	100.053	50.6659	45.5234	0	8725	58.0697	0	0	58.0697
16	E01	Group 2	106.666	46.3457	47.8852	0	8923	51.9396	0	0	51.9396
16	F01	Group 2	106.666	42.7282	42.0331	0	9323	45.8309	0	0	45.8309
16	G01	Group 2	106.666	39.7892	44.6432	0	8725	45.6036	0	0	45.6036
17	E01	Group 2	113.276	42.8171	47.8822	0	8923	47.985	0	0	47.985
17	F01	Group 2	113.276	38.411	41.9986	0	9323	41.2003	0	0	41.2003
17	G01	Group 2	113.276	35.8471	43.7254	0	8725	41.0855	0	0	41.0855
