# Supplementary material for: The lipid transfer protein STARD7 controls intestinal tumor development in a context-dependent manner
Source: EMBO Mol Med. 2026 Mar 30;18(5):1771–811. doi: 10.1038/s44321-026-00409-5 (PMC13179355; doi:10.1038/s44321-026-00409-5)
Supplement: Supplementary file 6 — Source data Fig. 1 [file 44321_2026_409_MOESM6_ESM.zip › Fig1/Fig1F/Fig1F.xlsx]

## Sheet: Sheet1
SW480				HT29				HCT116
shRNA control	shRNA STARD7#2	shRNA STARD7#4		shRNA control	shRNA STARD7#2	shRNA STARD7#4		shRNA control	shRNA STARD7#2	shRNA STARD7#4
178	270	264		531	713	652		496	721	735
187	301	265		475	713	675		482	710	629
183	281	276
