# Supplementary material for: The lipid transfer protein STARD7 controls intestinal tumor development in a context-dependent manner
Source: EMBO Mol Med. 2026 Mar 30;18(5):1771–811. doi: 10.1038/s44321-026-00409-5 (PMC13179355; doi:10.1038/s44321-026-00409-5)
Supplement: Supplementary file 7 — Source data Fig. 2 [file 44321_2026_409_MOESM7_ESM.zip]

Archive with 23 entries (18 files):
- Fig2/
- Fig2/.DS_Store
- Fig2/._.DS_Store
- Fig2/Fig2A/
- Fig2/Fig2A/.DS_Store
- Fig2/Fig2A/._.DS_Store
- Fig2/Fig2A/._Fig2A.xlsx
- Fig2/Fig2A/Fig2A IHC/
- Fig2/Fig2A/Fig2A IHC/._Figure 2A KO.tiff
- Fig2/Fig2A/Fig2A IHC/._Figure 2A WT.tiff
- Fig2/Fig2A/Fig2A IHC/Figure 2A KO.tiff
- Fig2/Fig2A/Fig2A IHC/Figure 2A WT.tiff
- Fig2/Fig2A/Fig2A.xlsx
- Fig2/Fig2B/
- Fig2/Fig2B/.DS_Store
- Fig2/Fig2B/._.DS_Store
- Fig2/Fig2B/._Fig2B.xlsx
- Fig2/Fig2B/Fig 2B IHC/
- Fig2/Fig2B/Fig 2B IHC/._Fig2B KO.tif
- Fig2/Fig2B/Fig 2B IHC/._Fig2B WT.tif
- Fig2/Fig2B/Fig 2B IHC/Fig2B KO.tif
- Fig2/Fig2B/Fig 2B IHC/Fig2B WT.tif
- Fig2/Fig2B/Fig2B.xlsx
