# Supplementary material for: The lipid transfer protein STARD7 controls intestinal tumor development in a context-dependent manner
Source: EMBO Mol Med. 2026 Mar 30;18(5):1771–811. doi: 10.1038/s44321-026-00409-5 (PMC13179355; doi:10.1038/s44321-026-00409-5)
Supplement: Supplementary file 7 — Source data Fig. 2 [file 44321_2026_409_MOESM7_ESM.zip › Fig2/Fig2A/Fig2A.xlsx]

## Sheet: Sheet1
WT	KO
14	4
13	4
12	7
6	8
8
