# Supplementary material for: The lipid transfer protein STARD7 controls intestinal tumor development in a context-dependent manner
Source: EMBO Mol Med. 2026 Mar 30;18(5):1771–811. doi: 10.1038/s44321-026-00409-5 (PMC13179355; doi:10.1038/s44321-026-00409-5)
Supplement: Supplementary file 7 — Source data Fig. 2 [file 44321_2026_409_MOESM7_ESM.zip › Fig2/Fig2B/Fig2B.xlsx]

## Sheet: Sheet1
Normal			Low			High
WT	KO		WT	KO		WT	KO
80.74	98.7277		0	1.06434		18.8947	0
45.2396	49.4064		33.6734	30.6732		21.0327	19.4047
34.3625	100		48.4633	0		16.9159	0
34.5184	99.3493		38.7164	0		26.3225	0.528183
