# Supplementary material for: The lipid transfer protein STARD7 controls intestinal tumor development in a context-dependent manner
Source: EMBO Mol Med. 2026 Mar 30;18(5):1771–811. doi: 10.1038/s44321-026-00409-5 (PMC13179355; doi:10.1038/s44321-026-00409-5)
Supplement: Supplementary file 8 — Source data Fig. 3 [file 44321_2026_409_MOESM8_ESM.zip]

Archive with 42 entries (36 files):
- Fig3/
- __MACOSX/._Fig3
- Fig3/.DS_Store
- __MACOSX/Fig3/._.DS_Store
- Fig3/Fig3F/
- __MACOSX/Fig3/._Fig3F
- Fig3/Fig3D/
- __MACOSX/Fig3/._Fig3D
- Fig3/Fig3C/
- __MACOSX/Fig3/._Fig3C
- Fig3/Fig3B/
- __MACOSX/Fig3/._Fig3B
- Fig3/Fig3E/
- __MACOSX/Fig3/._Fig3E
- Fig3/Fig3F/._Fig3F.xlsx
- __MACOSX/Fig3/Fig3F/._._Fig3F.xlsx
- Fig3/Fig3F/Fig3F.xlsx
- __MACOSX/Fig3/Fig3F/._Fig3F.xlsx
- Fig3/Fig3D/Densitometry file Western blot analyses Figure 3D.xlsx
- __MACOSX/Fig3/Fig3D/._Densitometry file Western blot analyses Figure 3D.xlsx
- Fig3/Fig3D/._Fig3D.pptx
- __MACOSX/Fig3/Fig3D/._._Fig3D.pptx
- Fig3/Fig3D/Fig3D.pptx
- __MACOSX/Fig3/Fig3D/._Fig3D.pptx
- Fig3/Fig3D/Densitometry file Western blot analyses Figure 3D.ai
- __MACOSX/Fig3/Fig3D/._Densitometry file Western blot analyses Figure 3D.ai
- Fig3/Fig3C/Fig3C.pptx
- __MACOSX/Fig3/Fig3C/._Fig3C.pptx
- Fig3/Fig3C/._Fig3C.pptx
- __MACOSX/Fig3/Fig3C/._._Fig3C.pptx
- Fig3/Fig3B/._Fig3B.pptx
- __MACOSX/Fig3/Fig3B/._._Fig3B.pptx
- Fig3/Fig3B/Fig3B.pptx
- __MACOSX/Fig3/Fig3B/._Fig3B.pptx
- Fig3/Fig3E/Densitomety file Western blot analyses Figure 3E.ai
- __MACOSX/Fig3/Fig3E/._Densitomety file Western blot analyses Figure 3E.ai
- Fig3/Fig3E/Fig3E.pptx
- __MACOSX/Fig3/Fig3E/._Fig3E.pptx
- Fig3/Fig3E/._Fig3E.pptx
- __MACOSX/Fig3/Fig3E/._._Fig3E.pptx
- Fig3/Fig3E/Densitomety file Western blot analyses Figure 3E.xlsx
- __MACOSX/Fig3/Fig3E/._Densitomety file Western blot analyses Figure 3E.xlsx
