# Supplementary material for: The lipid transfer protein STARD7 controls intestinal tumor development in a context-dependent manner
Source: EMBO Mol Med. 2026 Mar 30;18(5):1771–811. doi: 10.1038/s44321-026-00409-5 (PMC13179355; doi:10.1038/s44321-026-00409-5)
Supplement: Supplementary file 8 — Source data Fig. 3 [file 44321_2026_409_MOESM8_ESM.zip › Fig3/Fig3F/Fig3F.xlsx]

## Sheet: Sheet1
STARD7		TNFalpha		IL-17a		IL-6
WT	KO	WT	KO	WT	KO	WT	KO
1	0.215138	1	1.05702	1	1.39797	1	0.455861
1.08172	0.141938	1.03526	1.17827	1.58008	0.0679209	0.473029	0.293209
0.759611	0.0743254	2.69447	0.950439	0.788218	0.0612138	4.40762	0.0787451
1.01162	0.479632	1.01162	1.11428	1.06191	1.20581	0.258219	0.869378
1.03288	0.643197	0.868541	0.946058	1.79419	0.641713	1.47768	0.366868
0.638754	0.438303	1.38191	1.10445	1.14605	0.417544	1.58008	0.4954
0.965936	0.110338	1.30134	0.928731	5.95183	0.537126	3.08799	2.88786
0.558644	0.335256	0.20829	0.854607	5.12186	0.426317	5.81589	0.850667
1		1		1		1
0.933033		1.27751		0.716978		4.08405
