# Supplementary material for: The lipid transfer protein STARD7 controls intestinal tumor development in a context-dependent manner
Source: EMBO Mol Med. 2026 Mar 30;18(5):1771–811. doi: 10.1038/s44321-026-00409-5 (PMC13179355; doi:10.1038/s44321-026-00409-5)
Supplement: Supplementary file 8 — Source data Fig. 3 [file 44321_2026_409_MOESM8_ESM.zip › Fig3/Fig3D/Densitometry file Western blot analyses Figure 3D.xlsx]

## Sheet: Feuil1
Asns		Phgdh
WT	KO	WT	KO
1	1.31263	1	1.44371
0.502958	1.53849	1.00822	1.28806
1.2708	0.696637	1.14905	2.26986
1.8407	1.27294	0.941859	2.36381
0.378911	1.56102	0.541303	3.03269
0.353721	1.16955	0.633147	1.22753
0.41258	2.13571	0.754735	1.75034
