# Supplementary material for: The lipid transfer protein STARD7 controls intestinal tumor development in a context-dependent manner
Source: EMBO Mol Med. 2026 Mar 30;18(5):1771–811. doi: 10.1038/s44321-026-00409-5 (PMC13179355; doi:10.1038/s44321-026-00409-5)
Supplement: Supplementary file 8 — Source data Fig. 3 [file 44321_2026_409_MOESM8_ESM.zip › Fig3/Fig3E/Densitomety file Western blot analyses Figure 3E.xlsx]

## Sheet: Feuil1
Myc		SOX9		cyclin D1
WT	KO	WT	KO	WT	KO
1	0.430484	1	0.309353	1	0.213027
1.49666	0.546573	1.30454	0.59368	1.0128	0.429633
1.27991	0.366352	0.394543	0.0307301	0.805133	0.400555
