# Supplementary material for: The lipid transfer protein STARD7 controls intestinal tumor development in a context-dependent manner
Source: EMBO Mol Med. 2026 Mar 30;18(5):1771–811. doi: 10.1038/s44321-026-00409-5 (PMC13179355; doi:10.1038/s44321-026-00409-5)
Supplement: Supplementary file 9 — Source data Fig. 4 [file 44321_2026_409_MOESM9_ESM.zip]

Archive with 56 entries (45 files):
- Fig4/
- Fig4/.DS_Store
- Fig4/._.DS_Store
- Fig4/Fig4A/
- Fig4/Fig4A/Picture 4 mice Figure 4A.JPG
- Fig4/Fig4B/
- Fig4/Fig4B/._Fig4B.xlsx
- Fig4/Fig4B/Fig4B.xlsx
- Fig4/Fig4C/
- Fig4/Fig4C/._Fig4C.xlsx
- Fig4/Fig4C/Fig4C.xlsx
- Fig4/Fig4D/
- Fig4/Fig4D/.DS_Store
- Fig4/Fig4D/._.DS_Store
- Fig4/Fig4D/._Fig4D.xlsx
- Fig4/Fig4D/Fig4D.xlsx
- Fig4/Fig4E/
- Fig4/Fig4E/.DS_Store
- Fig4/Fig4E/._.DS_Store
- Fig4/Fig4E/._Fig4E.xlsx
- Fig4/Fig4E/Fig4E IHC/
- Fig4/Fig4E/Fig4E IHC/.DS_Store
- Fig4/Fig4E/Fig4E IHC/._.DS_Store
- Fig4/Fig4E/Fig4E IHC/._Fig4E KO HE.tif
- Fig4/Fig4E/Fig4E IHC/._Fig4E WT HE.tif
- Fig4/Fig4E/Fig4E IHC/._Figure 4E KO ki67.tif
- Fig4/Fig4E/Fig4E IHC/._Figure4E WT Ki67.tif
- Fig4/Fig4E/Fig4E IHC/Fig4E KO HE.tif
- Fig4/Fig4E/Fig4E IHC/Fig4E WT HE.tif
- Fig4/Fig4E/Fig4E IHC/Figure 4E KO ki67.tif
- Fig4/Fig4E/Fig4E IHC/Figure4E WT Ki67.tif
- Fig4/Fig4E/Fig4E.xlsx
- Fig4/Fig4F/
- Fig4/Fig4F/.DS_Store
- Fig4/Fig4F/._.DS_Store
- Fig4/Fig4F/._Fig4F.xlsx
- Fig4/Fig4F/Fig4F IHC/
- Fig4/Fig4F/Fig4F IHC/.DS_Store
- Fig4/Fig4F/Fig4F IHC/._.DS_Store
- Fig4/Fig4F/Fig4F IHC/._Fig 4F WT.tif
- Fig4/Fig4F/Fig4F IHC/._Fig4F KO.tif
- Fig4/Fig4F/Fig4F IHC/Fig 4F WT.tif
- Fig4/Fig4F/Fig4F IHC/Fig4F KO.tif
- Fig4/Fig4F/Fig4F.xlsx
- Fig4/Fig4G/
- Fig4/Fig4G/.DS_Store
- Fig4/Fig4G/._.DS_Store
- Fig4/Fig4G/._Fig4G.xlsx
- Fig4/Fig4G/Fig 4G IHC/
- Fig4/Fig4G/Fig 4G IHC/.DS_Store
- Fig4/Fig4G/Fig 4G IHC/._.DS_Store
- Fig4/Fig4G/Fig 4G IHC/._Fig 4G KO.tif
- Fig4/Fig4G/Fig 4G IHC/._Fig4G WT.tif
- Fig4/Fig4G/Fig 4G IHC/Fig 4G KO.tif
- Fig4/Fig4G/Fig 4G IHC/Fig4G WT.tif
- Fig4/Fig4G/Fig4G.xlsx
