# Supplementary material for: The lipid transfer protein STARD7 controls intestinal tumor development in a context-dependent manner
Source: EMBO Mol Med. 2026 Mar 30;18(5):1771–811. doi: 10.1038/s44321-026-00409-5 (PMC13179355; doi:10.1038/s44321-026-00409-5)
Supplement: Supplementary file 9 — Source data Fig. 4 [file 44321_2026_409_MOESM9_ESM.zip › Fig4/Fig4B/Fig4B.xlsx]

## Sheet: Sheet1
male			female
WT	KO		WT	KO
28.86	13.03		19.52	16.38
27.72	14.21		22.54	15.74
27.04	18.49		25.13	14.31
	15.25		19.45
	18.97
