# Supplementary material for: The lipid transfer protein STARD7 controls intestinal tumor development in a context-dependent manner
Source: EMBO Mol Med. 2026 Mar 30;18(5):1771–811. doi: 10.1038/s44321-026-00409-5 (PMC13179355; doi:10.1038/s44321-026-00409-5)
Supplement: Supplementary file 9 — Source data Fig. 4 [file 44321_2026_409_MOESM9_ESM.zip › Fig4/Fig4C/Fig4C.xlsx]

## Sheet: Sheet1
starting date	ending date	WT	KO
2025-10-26	6-Dec		1
2025-11-05	2025-06-01		1
2025-11-05	4-May		1
2025-11-05	3-May		1
2025-11-05	2025-03-27		1
2025-11-30	22-Feb		1
2025-11-30	22-Feb		1
2025-11-30	12-May		1
2025-11-30	25-May		1
2025-03-04	2025-06-14		1
2025-01-14	2025-07-17		1
2025-11-30	2025-07-17		1
2025-11-05	24-May	1
2025-11-05	2025-06-14	1
2025-11-05	2025-06-26	1
2025-11-05	2025-07-31	1
2025-11-21	2025-09-21	1
2025-11-30	31-Aug	1
2025-11-30	25-May	1
2025-11-30	2025-09-05	1
2025-09-02	2025-06-15	1
7-Dec	24-May	1
12-Dec	2025-06-21	1
7-Dec	2025-06-29	1
7-Dec	2025-07-25	1
