# Supplementary material for: The lipid transfer protein STARD7 controls intestinal tumor development in a context-dependent manner
Source: EMBO Mol Med. 2026 Mar 30;18(5):1771–811. doi: 10.1038/s44321-026-00409-5 (PMC13179355; doi:10.1038/s44321-026-00409-5)
Supplement: Supplementary file 9 — Source data Fig. 4 [file 44321_2026_409_MOESM9_ESM.zip › Fig4/Fig4E/Fig4E.xlsx]

## Sheet: Sheet1
WT	KO
2.388	2.816
0	3.0548
0	3.0282
0.1924	3.301
