# Supplementary material for: The lipid transfer protein STARD7 controls intestinal tumor development in a context-dependent manner
Source: EMBO Mol Med. 2026 Mar 30;18(5):1771–811. doi: 10.1038/s44321-026-00409-5 (PMC13179355; doi:10.1038/s44321-026-00409-5)
Supplement: Supplementary file 9 — Source data Fig. 4 [file 44321_2026_409_MOESM9_ESM.zip › Fig4/Fig4F/Fig4F.xlsx]

## Sheet: Sheet1
Flat			Polyps
WT	KO		WT	KO
4	10		0	9
0	4		0	7
0	6		0	7
3	6		0	4
2	15		0	0
