# Supplementary material for: The lipid transfer protein STARD7 controls intestinal tumor development in a context-dependent manner
Source: EMBO Mol Med. 2026 Mar 30;18(5):1771–811. doi: 10.1038/s44321-026-00409-5 (PMC13179355; doi:10.1038/s44321-026-00409-5)
Supplement: Supplementary file 9 — Source data Fig. 4 [file 44321_2026_409_MOESM9_ESM.zip › Fig4/Fig4G/Fig4G.xlsx]

## Sheet: Sheet1
Normal			Low			High
WT	KO		WT	KO		WT	KO
94.0609	60.9303		2.78972	10.8506		2.55317	27.9565
99.9851	40.9613		0	29.0862		0	28.7476
98.6319	66.9559		0	6.83809		0	25.7424
97.8754	37.8035		1.33463	48.1088		0.0895105	13.9917
99.3505	33.5027		0	6.39449		0.602776	60.1028
