# Supplementary material for: The lipid transfer protein STARD7 controls intestinal tumor development in a context-dependent manner
Source: EMBO Mol Med. 2026 Mar 30;18(5):1771–811. doi: 10.1038/s44321-026-00409-5 (PMC13179355; doi:10.1038/s44321-026-00409-5)
Supplement: Supplementary file 10 — Source data Fig. 5 [file 44321_2026_409_MOESM10_ESM.zip]

Archive with 30 entries (22 files):
- Fig5/
- Fig5/.DS_Store
- Fig5/._.DS_Store
- Fig5/Fig5B/
- Fig5/Fig5B/._Fig5B.xlsx
- Fig5/Fig5B/Fig5B.xlsx
- Fig5/Fig5C/
- Fig5/Fig5C/._Fig5C.xlsx
- Fig5/Fig5C/Fig5C.xlsx
- Fig5/Fig5D/
- Fig5/Fig5D/._Fig5D.xlsx
- Fig5/Fig5D/Fig5D.xlsx
- Fig5/Fig5E/
- Fig5/Fig5E/._Fig5E.pptx
- Fig5/Fig5E/Densitometry file Western blot analyses Figure 5E.ai
- Fig5/Fig5E/Densitometry file Western blot analyses Figure 5E.xlsx
- Fig5/Fig5E/Fig5E.pptx
- Fig5/Fig5F/
- Fig5/Fig5F/._Fig5F.pptx
- Fig5/Fig5F/Fig5F.pptx
- Fig5/Fig5G/
- Fig5/Fig5G/.DS_Store
- Fig5/Fig5G/._.DS_Store
- Fig5/Fig5G/._Fig5G.xlsx
- Fig5/Fig5G/Fig 5G IHC/
- Fig5/Fig5G/Fig 5G IHC/._Figure 5G KO.tif
- Fig5/Fig5G/Fig 5G IHC/._Figure 5G WT.tif
- Fig5/Fig5G/Fig 5G IHC/Figure 5G KO.tif
- Fig5/Fig5G/Fig 5G IHC/Figure 5G WT.tif
- Fig5/Fig5G/Fig5G.xlsx
