# Supplementary material for: The lipid transfer protein STARD7 controls intestinal tumor development in a context-dependent manner
Source: EMBO Mol Med. 2026 Mar 30;18(5):1771–811. doi: 10.1038/s44321-026-00409-5 (PMC13179355; doi:10.1038/s44321-026-00409-5)
Supplement: Supplementary file 10 — Source data Fig. 5 [file 44321_2026_409_MOESM10_ESM.zip › Fig5/Fig5B/Fig5B.xlsx]

## Sheet: Sheet1
	SNPs/total reads					SNPs Heterozygous/total reads
APC KO	APC WT	KO	WT		APC KO	APC WT	KO	WT
160.261	154.894	139.172	108.37		152.958	144.272	123.134	57.6548
191.33	176.881	91.723	124.163		178.133	164.694	87.0736	87.6592
190.812	156.971	163.077	108.018		187.478	138.738	123.468	93.248
193.983	208.046	108.801	75.0884		196.781	175.796	102.684	70.7347
167.313	110.599	90.6854	97.7208		161.868	104.273	42.2604	93.6854
165.157	143.862	86.8859	108.122		156.501	144.056	42.695	103.39
207.384	142.534	186.882	56.1754		184.115	153.586	169.355	43.5354
151.084	155.111	199.004	139.159		138.787	149.688	183.378	121.926
