# Supplementary material for: The lipid transfer protein STARD7 controls intestinal tumor development in a context-dependent manner
Source: EMBO Mol Med. 2026 Mar 30;18(5):1771–811. doi: 10.1038/s44321-026-00409-5 (PMC13179355; doi:10.1038/s44321-026-00409-5)
Supplement: Supplementary file 10 — Source data Fig. 5 [file 44321_2026_409_MOESM10_ESM.zip › Fig5/Fig5C/Fig5C.xlsx]

## Sheet: Sheet1
	WT								KO
A-G	16.0675	15.8931	16.1085	16.3786	15.7937	16.0294	15.6855	16.2735	16.1311	15.6984	16.5338	16.2222	16.349	16.1962	16.4049	16.3972
G-A	16.0675	16.2799	16.576	16.5115	16.0657	15.4763	15.7266	15.8886	16.1311	16.2612	16.2475	16.6882	16.0498	16.341	16.3839	16.224
C-T	16.3518	16.1832	16.2615	16.5418	16.1865	16.6492	16.6221	16.4783	16.1673	16.2777	16.6224	16.3226	16.6325	16.6305	16.4049	16.2168
T-C	16.6109	16.5524	16.7885	16.8077	16.4887	15.9722	15.8193	16.4783	16.5384	16.3936	16.6837	16.9749	17.0421	16.8235	16.9728	16.9674
