# Supplementary material for: The lipid transfer protein STARD7 controls intestinal tumor development in a context-dependent manner
Source: EMBO Mol Med. 2026 Mar 30;18(5):1771–811. doi: 10.1038/s44321-026-00409-5 (PMC13179355; doi:10.1038/s44321-026-00409-5)
Supplement: Supplementary file 10 — Source data Fig. 5 [file 44321_2026_409_MOESM10_ESM.zip › Fig5/Fig5D/Fig5D.xlsx]

## Sheet: Sheet1
STARD7			TNFalpha			IL-17			IL-1beta			IL-6
WT	KO		WT	KO		WT	KO		WT	KO		WT	KO
1.05458	0.156402		0.409897	1.32869		0.191666	7.49884		0.0805856	2.2974		0.185565	1.20025
1	0.394109		1	0.624165		1	1.10957		1	7.9264		1	0.127038
1.14076	0.29937		0.725309	1.04972		0.471937	5.63077		8.7949	19.3823		0.360982	0.404254
1.11987	0.228986		0.61132	1.01866		0.747425	7.04533		0.33064	27.8576		0.324585	0.673617
0.926588	0.271057		0.752623	0.668964		0.866537	1.95432		0.311362	6.58873		0.384219	0.516438
1.01162	0.382447		0.61132	1.88339		0.233798	0.0100036		2.24492	22.1106		0.477421	0.31498
0.99539	0.33294		0.529732	1.12506		0.278034	13.4233		0.349492	11.9312		0.941696	0.780967
1.14076	0.129408		1.50873	1.98618		5.65685	12.3519			33.052		0.405189	0.385108
	0.133354			3.24151			2.05148			18.1261			0.577009
