# Supplementary material for: The lipid transfer protein STARD7 controls intestinal tumor development in a context-dependent manner
Source: EMBO Mol Med. 2026 Mar 30;18(5):1771–811. doi: 10.1038/s44321-026-00409-5 (PMC13179355; doi:10.1038/s44321-026-00409-5)
Supplement: Supplementary file 10 — Source data Fig. 5 [file 44321_2026_409_MOESM10_ESM.zip › Fig5/Fig5E/Densitometry file Western blot analyses Figure 5E.xlsx]

## Sheet: Feuil1
pmTOR					mTOR
WT-C	KO-C	WT-SI	KO-SI		WT-C	KO-C	WT-SI	KO-SI
1	2.16235	1	2.65892		1	0.703845	1	1.17854
1.15316	1.82838	0.235314	0.121253		0.827021	0.882185	0.954042	1.00736
	1.42078		7.55227			0.447852		1.42217
	1.66644		0.172505			0.55006		0.612878
