# Supplementary material for: The lipid transfer protein STARD7 controls intestinal tumor development in a context-dependent manner
Source: EMBO Mol Med. 2026 Mar 30;18(5):1771–811. doi: 10.1038/s44321-026-00409-5 (PMC13179355; doi:10.1038/s44321-026-00409-5)
Supplement: Supplementary file 10 — Source data Fig. 5 [file 44321_2026_409_MOESM10_ESM.zip › Fig5/Fig5G/Fig5G.xlsx]

## Sheet: Sheet1
WT	KO
1.41	4.06
1.14	7.36
5.04	5.76
1.55	7.51
4.16	7.44
