# Supplementary material for: The lipid transfer protein STARD7 controls intestinal tumor development in a context-dependent manner
Source: EMBO Mol Med. 2026 Mar 30;18(5):1771–811. doi: 10.1038/s44321-026-00409-5 (PMC13179355; doi:10.1038/s44321-026-00409-5)
Supplement: Supplementary file 11 — Source data Fig. 6 [file 44321_2026_409_MOESM11_ESM.zip]

Archive with 36 entries (31 files):
- Fig6/
- __MACOSX/._Fig6
- Fig6/Fig6C/
- __MACOSX/Fig6/._Fig6C
- Fig6/.DS_Store
- __MACOSX/Fig6/._.DS_Store
- Fig6/Fig6E/
- __MACOSX/Fig6/._Fig6E
- Fig6/Fig6B/
- __MACOSX/Fig6/._Fig6B
- Fig6/Fig6F/
- __MACOSX/Fig6/._Fig6F
- Fig6/Fig6C/Densitometry file western blot analyses Figure 6C.xlsx
- __MACOSX/Fig6/Fig6C/._Densitometry file western blot analyses Figure 6C.xlsx
- Fig6/Fig6C/._Fig6C.pptx
- __MACOSX/Fig6/Fig6C/._._Fig6C.pptx
- Fig6/Fig6C/Fig6C.pptx
- __MACOSX/Fig6/Fig6C/._Fig6C.pptx
- Fig6/Fig6C/Densitometry file western blot analyses Figure 6C.ai
- __MACOSX/Fig6/Fig6C/._Densitometry file western blot analyses Figure 6C.ai
- Fig6/Fig6E/Densitometry file Western blot analyses Figure 6E.ai
- __MACOSX/Fig6/Fig6E/._Densitometry file Western blot analyses Figure 6E.ai
- Fig6/Fig6E/._Fig6E.pptx
- __MACOSX/Fig6/Fig6E/._._Fig6E.pptx
- Fig6/Fig6E/Densitometry file Western blot analyses Figure 6E.xlsx
- __MACOSX/Fig6/Fig6E/._Densitometry file Western blot analyses Figure 6E.xlsx
- Fig6/Fig6E/Fig6E.pptx
- __MACOSX/Fig6/Fig6E/._Fig6E.pptx
- Fig6/Fig6B/Fig6B.xlsx
- __MACOSX/Fig6/Fig6B/._Fig6B.xlsx
- Fig6/Fig6B/._Fig6B.xlsx
- __MACOSX/Fig6/Fig6B/._._Fig6B.xlsx
- Fig6/Fig6F/Fig6F.xlsx
- __MACOSX/Fig6/Fig6F/._Fig6F.xlsx
- Fig6/Fig6F/._Fig6F.xlsx
- __MACOSX/Fig6/Fig6F/._._Fig6F.xlsx
