# Supplementary material for: The lipid transfer protein STARD7 controls intestinal tumor development in a context-dependent manner
Source: EMBO Mol Med. 2026 Mar 30;18(5):1771–811. doi: 10.1038/s44321-026-00409-5 (PMC13179355; doi:10.1038/s44321-026-00409-5)
Supplement: Supplementary file 11 — Source data Fig. 6 [file 44321_2026_409_MOESM11_ESM.zip › Fig6/Fig6C/Densitometry file western blot analyses Figure 6C.xlsx]

## Sheet: Feuil1
TcrR1
WT	KO
1	1.68806
0.926453	1.04263
1.00624	0.734552
