# Supplementary material for: The lipid transfer protein STARD7 controls intestinal tumor development in a context-dependent manner
Source: EMBO Mol Med. 2026 Mar 30;18(5):1771–811. doi: 10.1038/s44321-026-00409-5 (PMC13179355; doi:10.1038/s44321-026-00409-5)
Supplement: Supplementary file 11 — Source data Fig. 6 [file 44321_2026_409_MOESM11_ESM.zip › Fig6/Fig6E/Densitometry file Western blot analyses Figure 6E.xlsx]

## Sheet: Feuil1
Sars			Cox4
WT	KO		WT	KO
1	1.77843		1	0.65938
0.999034	1.546		1.06701	0.12057
1.08968	2.01553		0.982842	0.59996
1.10711	1.8604		1.0889	0.472404
