# Supplementary material for: The lipid transfer protein STARD7 controls intestinal tumor development in a context-dependent manner
Source: EMBO Mol Med. 2026 Mar 30;18(5):1771–811. doi: 10.1038/s44321-026-00409-5 (PMC13179355; doi:10.1038/s44321-026-00409-5)
Supplement: Supplementary file 11 — Source data Fig. 6 [file 44321_2026_409_MOESM11_ESM.zip › Fig6/Fig6B/Fig6B.xlsx]

## Sheet: Sheet1
PSPH		ASNS		NARS		PSAT1		PHGDH		MTHFD2
wt	ko	wt	ko	wt	ko	wt	ko	wt	ko	wt	ko
1.19196	3.09513	1.10701	4.19887	1.1487	1.84038	1.15136	5.46416	0.846745	2.75108	1.30134	3.53081
1	2.97592	1	2.46798	1	1.5728	1	5.19335	1	2.77663	1	3.46615
1.30134	2.88786	0.993092	2.76383	1.11987	1.65099	1.18646	5.78908	0.90125	2.41719	1.09936	3.55537
1.74513	2.51984	1.91853	2.43964	1.54043	1.64338	2.39496	4.23785	1.74917	2.19872	2.28153	3.03143
1.21982	2.57279	1.03288	3.03845	1.17555	1.67791	1.62076	6.9323	0.0817106	2.46229	1.37872	3.00355
1.12246	2.7007	1.20303	2.90795	1.02337	1.7818	0.882703	6.94833	0.833161	2.67586	1.13813	3.01049
1.6245	2.94854	1.18921	3.41843	1.00231	2.04202	1.65864	6.26219	1.09429	2.90123	1.46747	2.78305
1.25701	4.07462	1.36289	2.87454	1.20025	2.26054	1.3692	7.44704	1.37554	3.61334	1.43396	4.10296
	4.63746		4.68051		3.13109		8.6139		4.44854		6.30574
