# Supplementary material for: The lipid transfer protein STARD7 controls intestinal tumor development in a context-dependent manner
Source: EMBO Mol Med. 2026 Mar 30;18(5):1771–811. doi: 10.1038/s44321-026-00409-5 (PMC13179355; doi:10.1038/s44321-026-00409-5)
Supplement: Supplementary file 11 — Source data Fig. 6 [file 44321_2026_409_MOESM11_ESM.zip › Fig6/Fig6F/Fig6F.xlsx]

## Sheet: Sheet1
min	WT												KO												neg
0	0.0946	0.1025	0.1047	0.1051	0.1079	0.1096	0.1095	0.1064	0.1034	0.103	0.102	0.105	0.1013	0.102	0.1102	0.1071	0.089	0.0965	0.0984	0.098	0.0992	0.1005			0.0993	0.0973
1	0.0938	0.1003	0.1087	0.11	0.1108	0.1167	0.1133	0.1125	0.1075	0.1114	0.1023	0.106	0.1004	0.1039	0.1171	0.1083	0.0871	0.0871	0.0994	0.0979	0.1001	0.1018			0.0983	0.0994
2	0.1033	0.0922	0.1116	0.1131	0.1141	0.1195	0.1179	0.117	0.1113	0.1165	0.1055	0.1115	0.1025	0.1063	0.1151	0.111	0.082	0.0789	0.0995	0.0992	0.1016	0.1025			0.0991	0.0973
3	0.0953	0.1017	0.1145	0.1157	0.1174	0.128	0.12	0.1202	0.1133	0.1201	0.1063	0.1137	0.1052	0.1076	0.1162	0.113	0.0837	0.0835	0.101	0.1011	0.1019	0.1051			0.0993	0.0982
4	0.1056	0.11	0.1167	0.1191	0.1204	0.1272	0.1239	0.1236	0.1167	0.1228	0.1094	0.1167	0.106	0.1101	0.1185	0.1159	0.0964	0.089	0.1069	0.1023	0.1031	0.107			0.0996	0.0978
5	0.1073	0.1146	0.1194	0.1217	0.123	0.1291	0.1265	0.1277	0.1196	0.1315	0.112	0.1194	0.1084	0.1123	0.12	0.1183	0.12	0.1183	0.1036	0.1035	0.1046	0.1086			0.0999	0.0981
6	0.11	0.1227	0.1222	0.1242	0.126	0.1332	0.1293	0.1308	0.1217	0.1366	0.1142	0.1215	0.109	0.1133	0.1215	0.1201	0.0923	0.0932	0.1051	0.1047	0.1051	0.1103			0.1002	0.0974
7	0.1178	0.1252	0.125	0.1269	0.1287	0.1364	0.1322	0.1372	0.1243	0.136	0.1153	0.1259	0.1116	0.1152	0.1253	0.1228	0.0984	0.0973	0.1052	0.1057	0.1064	0.1119			0.1003	0.0998
8	0.1145	0.1159	0.1277	0.1295	0.1314	0.1386	0.1359	0.1402	0.1278	0.1377	0.1182	0.1266	0.1139	0.1168	0.135	0.1247	0.093	0.0931	0.1065	0.1071	0.1071	0.1135			0.1005	0.0982
9	0.1271	0.1307	0.1301	0.1322	0.1359	0.1413	0.1386	0.1434	0.1302	0.1402	0.1215	0.1303	0.1143	0.119	0.1375	0.1289	0.1038	0.103	0.1076	0.1077	0.1082	0.1136			0.1005	0.0979
10	0.125	0.1266	0.1336	0.1349	0.1366	0.1443	0.1413	0.1462	0.1321	0.1445	0.1246	0.1394	0.1167	0.1232	0.133	0.1329	0.0991	0.0983	0.1087	0.1086	0.1094	0.1148			0.1008	0.0983
11	0.1422	0.1299	0.1353	0.1376	0.1393	0.1479	0.1441	0.1487	0.1347	0.1476	0.1269	0.1371	0.1165	0.1227	0.1336	0.1355	0.1	0.0987	0.11	0.1098	0.1106	0.1165			0.1008	0.0989
12	0.1522	0.1396	0.1382	0.1399	0.1425	0.1505	0.1476	0.1501	0.138	0.1523	0.1285	0.1352	0.1184	0.1242	0.1346	0.1382	0.11	0.1053	0.1111	0.1106	0.1118	0.1174			0.1011	0.0987
13	0.1311	0.1385	0.1424	0.1425	0.1452	0.1552	0.1492	0.1527	0.1394	0.1554	0.1296	0.1407	0.1206	0.1268	0.1344	0.1387	0.1037	0.1033	0.1119	0.1115	0.1122	0.1186			0.1014	0.0987
14	0.1329	0.1397	0.1442	0.1452	0.1469	0.159	0.1523	0.1551	0.1421	0.1589	0.1302	0.1409	0.1226	0.1325	0.1559	0.1392	0.1036	0.1021	0.113	0.1127	0.1132	0.1204			0.1016	0.0994
15	0.1367	0.145	0.1471	0.148	0.1499	0.1619	0.1551	0.1586	0.1447	0.1622	0.1325	0.1439	0.1282	0.1303	0.157	0.1409	0.1073	0.1046	0.114	0.1134	0.1144	0.1206			0.1017	0.1018
16	0.1427	0.1506	0.15	0.1503	0.1521	0.1654	0.1582	0.1605	0.1475	0.1655	0.1359	0.1458	0.1259	0.1316	0.1502	0.1427	0.1133	0.11	0.1149	0.1145	0.115	0.1226			0.1018	0.0995
17	0.139	0.1481	0.1527	0.1528	0.1552	0.1684	0.161	0.1641	0.1497	0.1662	0.1367	0.1487	0.1264	0.1334	0.1507	0.1451	0.111	0.1054	0.1158	0.1153	0.1161	0.1233			0.1022	0.1004
18	0.1447	0.1564	0.1555	0.1554	0.1585	0.1688	0.1642	0.166	0.1521	0.1701	0.139	0.1498	0.128	0.1348	0.1449	0.1469	0.1108	0.1083	0.1168	0.1163	0.1167	0.1251			0.1021	0.1005
19	0.145	0.1576	0.1612	0.1578	0.1603	0.1719	0.167	0.169	0.1549	0.1725	0.1498	0.1524	0.1297	0.1373	0.148	0.1498	0.114	0.1082	0.119	0.1172	0.118	0.1262			0.1023	0.1005
20	0.1551	0.1694	0.164	0.1606	0.1631	0.1748	0.1697	0.1719	0.1576	0.1756	0.1426	0.1594	0.1316	0.1383	0.1516	0.1522	0.1211	0.1162	0.1238	0.1181	0.1186	0.1276			0.1025	0.101
21	0.1579	0.1742	0.1654	0.1632	0.1656	0.1776	0.1726	0.1751	0.1602	0.1792	0.1449	0.1699	0.1337	0.1404	0.1519	0.1551	0.1204	0.1171	0.1238	0.1191	0.1197	0.1288			0.1025	0.101
22	0.1596	0.1738	0.1682	0.1656	0.1678	0.1805	0.1758	0.1773	0.1633	0.1801	0.1467	0.167	0.1347	0.1412	0.1533	0.1569	0.1201	0.1156	0.1238	0.1201	0.1211	0.1313			0.1029	0.1022
23	0.1665	0.1799	0.1683	0.1681	0.1713	0.1833	0.1782	0.1805	0.1651	0.1832	0.1487	0.1656	0.1369	0.1433	0.1556	0.1595	0.1255	0.1194	0.1238	0.1209	0.1215	0.1323			0.1028	0.1012
24	0.1678	0.1797	0.172	0.1706	0.1732	0.1865	0.1813	0.183	0.1679	0.1864	0.1508	0.1672	0.1372	0.145	0.1583	0.1618	0.1241	0.1203	0.1242	0.1216	0.1223	0.1329			0.103	0.1013
25	0.1659	0.181	0.1736	0.1731	0.1769	0.19	0.184	0.186	0.1702	0.1892	0.1527	0.1682	0.1394	0.1465	0.1573	0.1639	0.1234	0.1183	0.1237	0.1227	0.1232	0.1345			0.1033	0.1033
26	0.179	0.1952	0.1752	0.1758	0.1793	0.1922	0.1875	0.1898	0.1739	0.1929	0.155	0.171	0.1405	0.149	0.1584	0.1673	0.1366	0.1314	0.1259	0.1235	0.1241	0.1343			0.1032	0.1016
27	0.1995	0.2164	0.1777	0.1784	0.1814	0.1953	0.1901	0.192	0.1762	0.1957	0.1569	0.1724	0.145	0.1497	0.1659	0.1681	0.1557	0.1504	0.126	0.1245	0.1252	0.1369			0.1035	0.1037
28	0.1739	0.1903	0.1805	0.181	0.1842	0.1983	0.1928	0.1961	0.179	0.1988	0.1586	0.1751	0.1465	0.1518	0.1652	0.1717	0.1299	0.1228	0.1318	0.1253	0.1259	0.1373			0.1051	0.1021
29	0.1784	0.193	0.1827	0.1835	0.1878	0.2011	0.196	0.2028	0.1822	0.2027	0.1611	0.1915	0.1477	0.1534	0.1669	0.1767	0.1304	0.1251	0.1302	0.1263	0.1268	0.1387			0.1076	0.1025
30	0.2125	0.2262	0.1853	0.1863	0.1943	0.2055	0.199	0.2084	0.1839	0.2059	0.1641	0.1958	0.1503	0.1558	0.1715	0.1782	0.1626	0.1563	0.1327	0.1272	0.1274	0.1399			0.1068	0.1025
