# Supplementary material for: The lipid transfer protein STARD7 controls intestinal tumor development in a context-dependent manner
Source: EMBO Mol Med. 2026 Mar 30;18(5):1771–811. doi: 10.1038/s44321-026-00409-5 (PMC13179355; doi:10.1038/s44321-026-00409-5)
Supplement: Supplementary file 12 — Source data Fig. 7 [file 44321_2026_409_MOESM12_ESM.zip]

Archive with 26 entries (23 files):
- Fig7/
- __MACOSX/._Fig7
- Fig7/.DS_Store
- __MACOSX/Fig7/._.DS_Store
- Fig7/Fig7B/
- __MACOSX/Fig7/._Fig7B
- Fig7/Fig7C/
- __MACOSX/Fig7/._Fig7C
- Fig7/Fig7B/.DS_Store
- __MACOSX/Fig7/Fig7B/._.DS_Store
- Fig7/Fig7B/Fig7B.pptx
- __MACOSX/Fig7/Fig7B/._Fig7B.pptx
- Fig7/Fig7B/Densitometry file Western blot analyses Figure 7B.xlsx
- __MACOSX/Fig7/Fig7B/._Densitometry file Western blot analyses Figure 7B.xlsx
- Fig7/Fig7B/._Fig7B.pptx
- __MACOSX/Fig7/Fig7B/._._Fig7B.pptx
- Fig7/Fig7B/Fig7B.xlsx
- __MACOSX/Fig7/Fig7B/._Fig7B.xlsx
- Fig7/Fig7B/._Fig7B.xlsx
- __MACOSX/Fig7/Fig7B/._._Fig7B.xlsx
- Fig7/Fig7B/Densitometry file Western blot analyses Figure 7B.ai
- __MACOSX/Fig7/Fig7B/._Densitometry file Western blot analyses Figure 7B.ai
- Fig7/Fig7C/._Fig7C.pptx
- __MACOSX/Fig7/Fig7C/._._Fig7C.pptx
- Fig7/Fig7C/Fig7C.pptx
- __MACOSX/Fig7/Fig7C/._Fig7C.pptx
