# Supplementary material for: The lipid transfer protein STARD7 controls intestinal tumor development in a context-dependent manner
Source: EMBO Mol Med. 2026 Mar 30;18(5):1771–811. doi: 10.1038/s44321-026-00409-5 (PMC13179355; doi:10.1038/s44321-026-00409-5)
Supplement: Supplementary file 12 — Source data Fig. 7 [file 44321_2026_409_MOESM12_ESM.zip › Fig7/Fig7B/Densitometry file Western blot analyses Figure 7B.xlsx]

## Sheet: Feuil1
Sars					Psph					Phgdh
WT	KO	WT NAC	KO NAC		WT	KO	WT NAC	KO NAC		WT	KO	WT NAC	KO NAC
1	4.6773	1.386	2.79225		1	37.268	0	30.2132		1	7.16263	0.0404838	3.35418
2.4169	5.80342	0.959727	2.60252		1.04945	40.0635	0	29.4231		0.989138	7.01874	0.00361847	2.66619
