# Supplementary material for: The lipid transfer protein STARD7 controls intestinal tumor development in a context-dependent manner
Source: EMBO Mol Med. 2026 Mar 30;18(5):1771–811. doi: 10.1038/s44321-026-00409-5 (PMC13179355; doi:10.1038/s44321-026-00409-5)
Supplement: Supplementary file 12 — Source data Fig. 7 [file 44321_2026_409_MOESM12_ESM.zip › Fig7/Fig7B/Fig7B.xlsx]

## Sheet: Sheet1
WT STARD7 non treated	KO STARD7 non treated	WT STARD7 treated	KO STARD7 treated
5	15	2	37
6	21	10	17
		8	25
			13
