# Supplementary material for: The lipid transfer protein STARD7 controls intestinal tumor development in a context-dependent manner
Source: EMBO Mol Med. 2026 Mar 30;18(5):1771–811. doi: 10.1038/s44321-026-00409-5 (PMC13179355; doi:10.1038/s44321-026-00409-5)
Supplement: Supplementary file 13 — Source data Fig. 8 [file 44321_2026_409_MOESM13_ESM.zip]

Archive with 42 entries (35 files):
- Fig8/
- __MACOSX/._Fig8
- Fig8/.DS_Store
- __MACOSX/Fig8/._.DS_Store
- Fig8/Fig8E/
- __MACOSX/Fig8/._Fig8E
- Fig8/Fig8B/
- __MACOSX/Fig8/._Fig8B
- Fig8/Fig8D/
- __MACOSX/Fig8/._Fig8D
- Fig8/Fig8A/
- __MACOSX/Fig8/._Fig8A
- Fig8/Fig8F/
- __MACOSX/Fig8/._Fig8F
- Fig8/Fig8G/
- __MACOSX/Fig8/._Fig8G
- Fig8/Fig8E/Fig8E.xlsx
- __MACOSX/Fig8/Fig8E/._Fig8E.xlsx
- Fig8/Fig8E/._Fig8E.xlsx
- __MACOSX/Fig8/Fig8E/._._Fig8E.xlsx
- Fig8/Fig8B/._Fig8B.xlsx
- __MACOSX/Fig8/Fig8B/._._Fig8B.xlsx
- Fig8/Fig8B/Fig8B.xlsx
- __MACOSX/Fig8/Fig8B/._Fig8B.xlsx
- Fig8/Fig8D/._Fig8D.xlsx
- __MACOSX/Fig8/Fig8D/._._Fig8D.xlsx
- Fig8/Fig8D/Fig8D.xlsx
- __MACOSX/Fig8/Fig8D/._Fig8D.xlsx
- Fig8/Fig8A/.DS_Store
- __MACOSX/Fig8/Fig8A/._.DS_Store
- Fig8/Fig8A/Fig8A.xlsx
- __MACOSX/Fig8/Fig8A/._Fig8A.xlsx
- Fig8/Fig8A/._Fig8A.xlsx
- __MACOSX/Fig8/Fig8A/._._Fig8A.xlsx
- Fig8/Fig8F/._Fig8F.xlsx
- __MACOSX/Fig8/Fig8F/._._Fig8F.xlsx
- Fig8/Fig8F/Fig8F.xlsx
- __MACOSX/Fig8/Fig8F/._Fig8F.xlsx
- Fig8/Fig8G/Fig8G.xlsx
- __MACOSX/Fig8/Fig8G/._Fig8G.xlsx
- Fig8/Fig8G/._Fig8G.xlsx
- __MACOSX/Fig8/Fig8G/._._Fig8G.xlsx
