# Supplementary material for: The lipid transfer protein STARD7 controls intestinal tumor development in a context-dependent manner
Source: EMBO Mol Med. 2026 Mar 30;18(5):1771–811. doi: 10.1038/s44321-026-00409-5 (PMC13179355; doi:10.1038/s44321-026-00409-5)
Supplement: Supplementary file 13 — Source data Fig. 8 [file 44321_2026_409_MOESM13_ESM.zip › Fig8/Fig8E/Fig8E.xlsx]

## Sheet: Sheet1
Prevotellaceae			Lachnospiraceae
WT	KO		WT	KO
0.0189139	0.41929		0.365871	0.0687475
0.00479949	0.169451		0.433302	0.273644
0.00848597	0.0111613		0.326752	0.480455
0.00243094	0.05838		0.525568	0.162399
0.0502913	0.0205321		0.417034	0.419585
0.00807708	0.128016		0.538743	0.175042
