# Supplementary material for: The lipid transfer protein STARD7 controls intestinal tumor development in a context-dependent manner
Source: EMBO Mol Med. 2026 Mar 30;18(5):1771–811. doi: 10.1038/s44321-026-00409-5 (PMC13179355; doi:10.1038/s44321-026-00409-5)
Supplement: Supplementary file 13 — Source data Fig. 8 [file 44321_2026_409_MOESM13_ESM.zip › Fig8/Fig8B/Fig8B.xlsx]

## Sheet: Sheet1
	Firmicutes	Bacteroidota	Proteobacteria	Campilobacterota	Desulfobacterota	Deferribacterota	Actinobacteriota	Patescibacteria	Acidobacteriota	Thermoplasmatota	Others
Apc+/MinStard7Lox/lox	54.0094	30.5149	5.90696	5.09635	1.17086	1.07226	0.878374	0.509167	0.311607	0.116579	0.413611
Apc+/MinStard7ΔIEC	33.1278	46.6044	4.25047	7.65432	1.12506	3.6728	1.38827	0.144105	0.623416	0.127883	1.2814
