# Supplementary material for: The lipid transfer protein STARD7 controls intestinal tumor development in a context-dependent manner
Source: EMBO Mol Med. 2026 Mar 30;18(5):1771–811. doi: 10.1038/s44321-026-00409-5 (PMC13179355; doi:10.1038/s44321-026-00409-5)
Supplement: Supplementary file 13 — Source data Fig. 8 [file 44321_2026_409_MOESM13_ESM.zip › Fig8/Fig8A/Fig8A.xlsx]

## Sheet: Sheet1
WT non treated colon	WT treated colon	KO non treated colon	KO treated colon
1	0	16	3
1	1	21	7
2	0	14	2
0	2		6
			3
			2
