# Supplementary material for: The lipid transfer protein STARD7 controls intestinal tumor development in a context-dependent manner
Source: EMBO Mol Med. 2026 Mar 30;18(5):1771–811. doi: 10.1038/s44321-026-00409-5 (PMC13179355; doi:10.1038/s44321-026-00409-5)
Supplement: Supplementary file 13 — Source data Fig. 8 [file 44321_2026_409_MOESM13_ESM.zip › Fig8/Fig8F/Fig8F.xlsx]

## Sheet: Sheet1
Paraprevotella
WT	KO
0	0.0249113
0	0.0100454
0	0.00043638
0	0.00260946
0.00033878	0
0	0.0153422
