# Supplementary material for: The lipid transfer protein STARD7 controls intestinal tumor development in a context-dependent manner
Source: EMBO Mol Med. 2026 Mar 30;18(5):1771–811. doi: 10.1038/s44321-026-00409-5 (PMC13179355; doi:10.1038/s44321-026-00409-5)
Supplement: Supplementary file 13 — Source data Fig. 8 [file 44321_2026_409_MOESM13_ESM.zip › Fig8/Fig8G/Fig8G.xlsx]

## Sheet: Sheet1
Taxa	avg(WT)	sd(WT)	avg(KO)	sd(KO)	p.value	q.values	interval lower	interval upper
Translation	0.0971732490484333	0.00107551067304726	0.0985276274305167	0.000587923595649636	0.0276104437771121	0.154331117964579	-0.00251498747356678	-0.000193769290599896
Energy metabolism	0.0427660027562833	0.00110911300384499	0.0413450599530167	0.000941016606355021	0.0383847435513219	0.179017829894996	9.30832467927664e-05	0.00274880235974056
Cell motility	0.0301224522828833	0.00135317752635037	0.02604566547085	0.00284264418117032	0.0152180010703676	0.154331117964579	0.00105090050260837	0.0071026731214583
Poorly characterized	0.0103480199688833	0.000284972616714827	0.0107573469150333	0.000259801127603754	0.0266592742398699	0.154331117964579	-0.000760508510492939	-5.81453818070613e-05
Cell growth and death	0.0088976238295	0.000306358530699686	0.00845548201123667	0.000345594079788663	0.0413295281985996	0.179017829894996	2.12213327312885e-05	0.000863062303795379
Cancers	0.00516259925328	0.00010702518584437	0.005338480370895	0.000121500957016802	0.0241723447382783	0.154331117964579	-0.000323484113043916	-2.82781221860843e-05
Immune system	0.002977875404465	0.000242425147934098	0.00256740778977667	0.000298517681338885	0.0266742560805414	0.154331117964579	5.86566247505405e-05	0.000762278604626127
Environmental adaptation	0.00176051320543	7.9433175967505e-05	0.00156640538642667	0.00015514633958582	0.0277123395840628	0.154331117964579	2.7898223626504e-05	0.000360317414380163
Cardiovascular diseases	0.00128336032796167	4.22027069253389e-05	0.00119906010308833	5.18986473916605e-05	0.0120521047019683	0.154331117964579	2.31083223992806e-05	0.000145492127347386
Taxa	avg(WT)	sd(WT)	avg(KO)	sd(KO)	p.value	q.values	interval lower	interval upper
Bacterial_motility_proteins	0.0136338916411167	0.00068362993826204	0.01164205860854	0.00129341851742755	0.0111141990377712	0.236804662509511	0.000601548528244615	0.00338211753690872
Glycolysis/Gluconeogenesis	0.0130824937720167	0.000145314167033397	0.0133457715232833	0.000179656050293074	0.0198413513560277	0.236804662509511	-0.0004747166034552	-5.18388990781319e-05
Bacterial_chemotaxis	0.008587086392715	0.000409789007692158	0.007347310878015	0.000959124884489861	0.0234812779773562	0.236804662509511	0.000225828350814683	0.00225372267858532
Butanoate_metabolism	0.00788039558271833	0.000384311196942987	0.00743993373808667	0.000248806810828688	0.0441987841774447	0.236804662509511	1.43589247539257e-05	0.000866564764509409
Transport	0.00602166941422667	0.000471788342164332	0.00659223176594	0.000375624218632066	0.0441789030534196	0.236804662509511	-0.00112287986646942	-1.82448369572519e-05
Arginine_biosynthesis	0.00567859365606833	0.000194723942371122	0.00540021407786333	0.000230009434311623	0.0478401081363943	0.236804662509511	3.2312279317332e-06	0.000553527928478267
Phenylalanine,_tyrosine_and_tryptophan_biosynthesis	0.00527105400426333	0.000441068276565337	0.00471575937718833	0.000344767512060465	0.0367948940115041	0.236804662509511	4.20039037992255e-05	0.00106858535035077
General_function_prediction_only	0.00463053794261	0.000315783617551375	0.00515561749212	0.00037303936271756	0.0256280524363478	0.236804662509511	-0.000971312289900487	-7.88468091195124e-05
Flagellar_assembly	0.00501964908959	0.000296299329399074	0.004222220137225	0.000528159177674375	0.0124224012816406	0.236804662509511	0.000225582418279265	0.00136927548645073
Selenocompound_metabolism	0.00429366592958333	5.03830664758238e-05	0.00420475243876333	7.74817951709877e-05	0.0441350821788401	0.236804662509511	2.92962062009537e-06	0.000174897361019904
Nicotinate_and_nicotinamide_metabolism	0.00365451078661167	0.000104130170213583	0.00383446531810667	0.000133453290850451	0.0274918116493619	0.236804662509511	-0.000335172523821398	-2.47365391686026e-05
Glycerolipid_metabolism	0.00354225410127667	0.000176339980288789	0.00373559953223667	7.06655431518452e-05	0.0436046668165057	0.236804662509511	-0.000379224917176169	-7.46594474383054e-06
Glycosyltransferases	0.00340761707874833	0.000155594842678082	0.00361365591179	0.000143561106123503	0.0385055171302856	0.236804662509511	-0.000398782569956331	-1.32950961270026e-05
Protein_folding_and_associated_processing	0.00355011907226	0.000210308731246257	0.00326435808748667	0.00014311520915353	0.0228487696125504	0.236804662509511	5.00692860214588e-05	0.000521452683525208
Glucagon_signaling_pathway	0.00268812937666333	0.00013001054098591	0.00286960842988	6.54642032263374e-05	0.0173204647720464	0.236804662509511	-0.000320536179538278	-4.24219268950555e-05
Central_carbon_metabolism_in_cancer	0.00203102228932667	0.000102553450686155	0.002233552620625	0.000120370722093689	0.0108765570582472	0.236804662509511	-0.000346867685190933	-5.81929774057329e-05
Monobactam_biosynthesis	0.00218085691865833	5.08143717490861e-05	0.00208690446389167	8.45988296882812e-05	0.0472885915738221	0.236804662509511	1.42483685152767e-06	0.000186480072681806
Plant-pathogen_interaction	0.00176051320543	7.9433175967505e-05	0.00156640538642667	0.00015514633958582	0.0277123395840628	0.236804662509511	2.7898223626504e-05	0.000360317414380163
Antimicrobial_resistance_genes	0.00132254697880167	0.00012527230704142	0.00152261188873833	0.000139867379008247	0.0262828474293846	0.236804662509511	-0.000371142464070253	-2.89873558030805e-05
Cationic_antimicrobial_peptide_(CAMP)_resistance	0.00132319968330833	9.35453941586647e-05	0.00143962395013	7.00813953325212e-05	0.0366430404271383	0.236804662509511	-0.000223896184464789	-8.9523491785443e-06
NOD-like_receptor_signaling_pathway	0.00128602354882167	9.06305697842838e-05	0.00110913784624867	0.000125265584947443	0.0204016662619782	0.236804662509511	3.43561619757134e-05	0.000319415243170287
Fluid_shear_stress_and_atherosclerosis	0.001279382368455	4.02016484565893e-05	0.00119517881175333	5.53480466373018e-05	0.0143687541849154	0.236804662509511	2.11615797958317e-05	0.000147245533607502
Tropane,_piperidine_and_pyridine_alkaloid_biosynthesis	0.001101960336503	8.63238794428304e-05	0.000980472267005333	7.39321912592698e-05	0.0261403875671506	0.236804662509511	1.77701994497569e-05	0.000225205939545576
Novobiocin_biosynthesis	0.00103664271402217	8.32078969675626e-05	0.000922625743295667	5.79265612121625e-05	0.0224768649741455	0.236804662509511	2.02645050948445e-05	0.000207769436358156
Epithelial_cell_signaling_in_Helicobacter_pylori_infection	0.000905919495149667	9.75198353011465e-05	0.000760526180632667	0.000106869532971777	0.0337671032090788	0.236804662509511	1.3642060925249e-05	0.000277144568108751
AMPK_signaling_pathway	0.000855747714663667	6.61527729627458e-05	0.000772422373980167	5.42791917239314e-05	0.0391613332368145	0.236804662509511	5.08267937993366e-06	0.000161568001987066
Pathways_in_cancer	0.000696623621306667	9.09997440127194e-06	0.000670130531249167	2.08895158917735e-05	0.0254074203547102	0.236804662509511	4.38665616806004e-06	4.859952394694e-05
PI3K-Akt_signaling_pathway	0.0005888053047025	5.25770727094542e-05	0.000525918330296167	3.39527712308098e-05	0.037400474466445	0.236804662509511	4.6220580305902e-06	0.000121151890782076
Prostate_cancer	0.000564818209310333	5.27126305501592e-05	0.000488423539035333	6.38886880995612e-05	0.0483381130468066	0.236804662509511	6.8190068354074e-07	0.000152107439866459
Nitrotoluene_degradation	0.000579940574738167	5.9867307329548e-05	0.000485913654452167	4.05673318387319e-05	0.0114309488287445	0.236804662509511	2.69988190093189e-05	0.000161055021562681
IL-17_signaling_pathway	0.000561810765196667	5.14562708545812e-05	0.000483270231656	6.2459890283883e-05	0.0396510859191419	0.236804662509511	4.56049217577726e-06	0.000152520574905556
Th17_cell_differentiation	0.00056177814651	5.14618880740757e-05	0.000483209762207	6.25042330116974e-05	0.0396741568015294	0.236804662509511	4.5515536863949e-06	0.000152585214919605
Progesterone-mediated_oocyte_maturation	0.00056177814651	5.14618880740757e-05	0.000483209762207	6.25042330116974e-05	0.0396741568015294	0.236804662509511	4.5515536863949e-06	0.000152585214919605
Estrogen_signaling_pathway	0.00056177814651	5.14618880740757e-05	0.000483209762207	6.25042330116974e-05	0.0396741568015294	0.236804662509511	4.5515536863949e-06	0.000152585214919605
Antigen_processing_and_presentation	0.00056177814651	5.14618880740757e-05	0.000483209762207	6.25042330116974e-05	0.0396741568015294	0.236804662509511	4.5515536863949e-06	0.000152585214919605
Salmonella_infection	0.0005802607879775	4.7751953045696e-05	0.000478427187754833	7.24237983220876e-05	0.0190475126825209	0.236804662509511	2.12311220937992e-05	0.000182436078351534
Isoquinoline_alkaloid_biosynthesis	0.000482348298892833	4.28543211414703e-05	0.0004110582877105	5.59598136696384e-05	0.0341771617505205	0.236804662509511	6.57992539469038e-06	0.000136000096969976
Phosphatidylinositol_signaling_system	0.000391436404930667	4.02121469866669e-05	0.000453045363583833	3.76202708017517e-05	0.0208931251540117	0.236804662509511	-0.000111729231668662	-1.14886856376715e-05
Glucosinolate_biosynthesis	0.000409199802262167	4.04873408058445e-05	0.000359788139708833	3.07373314566553e-05	0.0402417419559551	0.236804662509511	2.7154111400321e-06	9.61079139666345e-05
Cell_motility_and_secretion	0.000379929560633333	1.98412293169351e-05	0.000341143888251167	2.76017566784992e-05	0.0207194263079901	0.236804662509511	7.43354495750525e-06	7.01377998068282e-05
Steroid_hormone_biosynthesis	7.82388692723333e-05	3.52933757635852e-05	0.000177047314242317	8.52518363689714e-05	0.0357940244373666	0.236804662509511	-0.00018879605157804	-8.82083836192651e-06
Lipoic_acid_metabolism	0.000191157107081167	2.58290565258249e-05	0.000239014420078167	3.83620527262358e-05	0.0326360960224766	0.236804662509511	-9.07461144727784e-05	-4.96851152122165e-06
Renal_cell_carcinoma	0.0001293963892284	4.17326042322525e-05	0.000181781721561167	3.81766405446531e-05	0.0468724664171335	0.236804662509511	-0.000103889561050021	-8.81103615511844e-07
