# Supplementary material for: The lipid transfer protein STARD7 controls intestinal tumor development in a context-dependent manner
Source: EMBO Mol Med. 2026 Mar 30;18(5):1771–811. doi: 10.1038/s44321-026-00409-5 (PMC13179355; doi:10.1038/s44321-026-00409-5)
Supplement: Supplementary file 14 — Figure EV1 Source Data [file 44321_2026_409_MOESM14_ESM.zip]

Archive with 52 entries (45 files):
- EVF1/
- __MACOSX/._EVF1
- EVF1/.DS_Store
- __MACOSX/EVF1/._.DS_Store
- EVF1/EVF1C/
- __MACOSX/EVF1/._EVF1C
- EVF1/EVF1D/
- __MACOSX/EVF1/._EVF1D
- EVF1/EVF1E/
- __MACOSX/EVF1/._EVF1E
- EVF1/EVF1B/
- __MACOSX/EVF1/._EVF1B
- EVF1/EVF1A/
- __MACOSX/EVF1/._EVF1A
- EVF1/EVF1F/
- __MACOSX/EVF1/._EVF1F
- EVF1/EVF1C/.DS_Store
- __MACOSX/EVF1/EVF1C/._.DS_Store
- EVF1/EVF1C/._EVF1C.xlsx
- __MACOSX/EVF1/EVF1C/._._EVF1C.xlsx
- EVF1/EVF1C/EVF1C.xlsx
- __MACOSX/EVF1/EVF1C/._EVF1C.xlsx
- EVF1/EVF1D/.DS_Store
- __MACOSX/EVF1/EVF1D/._.DS_Store
- EVF1/EVF1D/EVF1D.xlsx
- __MACOSX/EVF1/EVF1D/._EVF1D.xlsx
- EVF1/EVF1D/._EVF1D.xlsx
- __MACOSX/EVF1/EVF1D/._._EVF1D.xlsx
- EVF1/EVF1E/.DS_Store
- __MACOSX/EVF1/EVF1E/._.DS_Store
- EVF1/EVF1E/EVF1E.pptx
- __MACOSX/EVF1/EVF1E/._EVF1E.pptx
- EVF1/EVF1E/._EVF1E.xlsx
- __MACOSX/EVF1/EVF1E/._._EVF1E.xlsx
- EVF1/EVF1E/EVF1E.xlsx
- __MACOSX/EVF1/EVF1E/._EVF1E.xlsx
- EVF1/EVF1B/.DS_Store
- __MACOSX/EVF1/EVF1B/._.DS_Store
- EVF1/EVF1B/EVF1B.xlsx
- __MACOSX/EVF1/EVF1B/._EVF1B.xlsx
- EVF1/EVF1B/._EVF1B.xlsx
- __MACOSX/EVF1/EVF1B/._._EVF1B.xlsx
- EVF1/EVF1A/._EVF1A.xlsx
- __MACOSX/EVF1/EVF1A/._._EVF1A.xlsx
- EVF1/EVF1A/EVF1A.xlsx
- __MACOSX/EVF1/EVF1A/._EVF1A.xlsx
- EVF1/EVF1A/.DS_Store
- __MACOSX/EVF1/EVF1A/._.DS_Store
- EVF1/EVF1F/EVF1F.xlsx
- __MACOSX/EVF1/EVF1F/._EVF1F.xlsx
- EVF1/EVF1F/._EVF1F.xlsx
- __MACOSX/EVF1/EVF1F/._._EVF1F.xlsx
