# Supplementary material for: The lipid transfer protein STARD7 controls intestinal tumor development in a context-dependent manner
Source: EMBO Mol Med. 2026 Mar 30;18(5):1771–811. doi: 10.1038/s44321-026-00409-5 (PMC13179355; doi:10.1038/s44321-026-00409-5)
Supplement: Supplementary file 14 — Figure EV1 Source Data [file 44321_2026_409_MOESM14_ESM.zip › EVF1/EVF1C/EVF1C.xlsx]

## Sheet: Sheet1
WT	KO
12.3333	12.125
12.1429	12.5556
11	11.125
12.4444	10.125
12.8333	12.5
