# Supplementary material for: The lipid transfer protein STARD7 controls intestinal tumor development in a context-dependent manner
Source: EMBO Mol Med. 2026 Mar 30;18(5):1771–811. doi: 10.1038/s44321-026-00409-5 (PMC13179355; doi:10.1038/s44321-026-00409-5)
Supplement: Supplementary file 14 — Figure EV1 Source Data [file 44321_2026_409_MOESM14_ESM.zip › EVF1/EVF1D/EVF1D.xlsx]

## Sheet: Sheet1
WT	KO
11.75	11.7333
11.4	12.2174
10.9167	11.7714
12.4167	12.1852
11.1	11.25
10.9412	12.5385
10.8421	11.9091
10.5	10.8095
14.5238	13.6471
10	12.7826
11	12.9375
12.0952	10.625
9.64286	11.087
15.3333	12.75
	11.1667
