# Supplementary material for: The lipid transfer protein STARD7 controls intestinal tumor development in a context-dependent manner
Source: EMBO Mol Med. 2026 Mar 30;18(5):1771–811. doi: 10.1038/s44321-026-00409-5 (PMC13179355; doi:10.1038/s44321-026-00409-5)
Supplement: Supplementary file 14 — Figure EV1 Source Data [file 44321_2026_409_MOESM14_ESM.zip › EVF1/EVF1E/EVF1E.xlsx]

## Sheet: Sheet1
WT	KO
5.90909	4.41667
5.15385	6
2.81818	4
4.125	3.93333
5.5	3.83333
4	3.81818
3.63636	3.21429
	3.81818
