# Supplementary material for: The lipid transfer protein STARD7 controls intestinal tumor development in a context-dependent manner
Source: EMBO Mol Med. 2026 Mar 30;18(5):1771–811. doi: 10.1038/s44321-026-00409-5 (PMC13179355; doi:10.1038/s44321-026-00409-5)
Supplement: Supplementary file 14 — Figure EV1 Source Data [file 44321_2026_409_MOESM14_ESM.zip › EVF1/EVF1B/EVF1B.xlsx]

## Sheet: Sheet1
WT	KO
22.1667	17.8333
21.9	19.4
17.2	19.8
21.4286	19.125
21.4	21.3333
22	18.75
26.8333	19.1667
22.1429	20
17.4	22.8333
17.4444	21.6667
17.5	21.8333
19.4286	19.3333
20.2857	21.6667
18.6	21.1667
	20.1667
	20.6
Ki67 positive
44 ki67	cript	per cript		WT	KO
107	6	17.8333		16	16
97	5	19.4		22	28
99	5	19.8		18	19
41 Ki67	16		KO	20	18
153	8	19.125		19	17
128	6	21.3333		95	98
150	8	18.75
115	6	19.1667
52 ki67	28		KO
133	6	22.1667
219	10	21.9
77 Ki 67	16		WT
140	7	20
137	6	22.8333
130	6	21.6667
80 ki67	19		KO
172	10	17.2
150	7	21.4286
107	5	21.4
	22		WT
76 ki67
131	6	21.8333
116	6	19.3333
130	6	21.6667
78 ki67	18		KO
127	6	21.1667
121	6	20.1667
103	5	20.6
42 KI67	17		KO
110	5	22
161	6	26.8333
155	7	22.1429
79 ki67	18		WT
87	5	17.4
157	9	17.4444
105	6	17.5
75 KI67	20		WT
136	7	19.4286
142	7	20.2857
93	5	18.6
	19		WT
