# Supplementary material for: The lipid transfer protein STARD7 controls intestinal tumor development in a context-dependent manner
Source: EMBO Mol Med. 2026 Mar 30;18(5):1771–811. doi: 10.1038/s44321-026-00409-5 (PMC13179355; doi:10.1038/s44321-026-00409-5)
Supplement: Supplementary file 14 — Figure EV1 Source Data [file 44321_2026_409_MOESM14_ESM.zip › EVF1/EVF1F/EVF1F.xlsx]

## Sheet: Sheet1
STARD7			LGR5			c-Myc			CD44			SOX9			DCLK1			BMI1			OLFM4			EPHA2
WT	KO		WT	KO		WT	KO		WT	KO		WT	KO		WT	KO		WT	KO		WT	KO		WT	KO
1	0.239816		1	0.211313		1	1.32023		1	0.417502		1	0.595919		1	0.844706		1	1.32243		1	0.350266		1	0.43446
0.935191	0.137103		1.19483	1.5454		1.28949	1.37045		0.413929	1.32665		0.463547	2.01083		0.419707	2.06259		1.04063	2.70905		0.345667	2.69656		0.291695	2.4724
1.217	0.133354		0.218624	0.282619		0.587715	0.775713		1.00323	0.670333		1.56697	0.990538		1.59252	1.26835		1.85058	1.59433		1.47221	1.2625		1.39626	1.15271
	0.29937		2.07214	2.02521		2.27803	1.95622		1.11739	1.81261		1.48124	2.23675		1.41762	1.93822		1.66263	2.16056		1.59859	2.89067		1.57503	2.46387
			1.22514	0.814131		1.32833	0.95043		0.493206	1.12246		0.596087	1.09294		0.860708	1.5547		1.48479	0.89089		0.593339	1.10445		0.660823	1.21139
			1	0.80107		1	0.81601		1	0.837019		1	0.5599		1	2.20891		1	1.20859		1	0.94387		1	1.0693
			0.68777	0.808508		0.77199	0.858565		0.972654	0.909618		0.726986	0.8585		0.94824	0.6056		0.86055	1.35035		0.74915	0.933033		0.81602	0.700601
			0.79553			0.93519			1.08924			0.85508			1.32868			0.959264			1.00696			1.08423
