# Supplementary material for: The lipid transfer protein STARD7 controls intestinal tumor development in a context-dependent manner
Source: EMBO Mol Med. 2026 Mar 30;18(5):1771–811. doi: 10.1038/s44321-026-00409-5 (PMC13179355; doi:10.1038/s44321-026-00409-5)
Supplement: Supplementary file 15 — Figure EV2 Source Data [file 44321_2026_409_MOESM15_ESM.zip]

Archive with 22 entries (18 files):
- EVF2/
- __MACOSX/._EVF2
- EVF2/.DS_Store
- __MACOSX/EVF2/._.DS_Store
- EVF2/EVF2B/
- __MACOSX/EVF2/._EVF2B
- EVF2/EVF2D/
- __MACOSX/EVF2/._EVF2D
- EVF2/EVF2C/
- __MACOSX/EVF2/._EVF2C
- EVF2/EVF2B/EVF2B.pptx
- __MACOSX/EVF2/EVF2B/._EVF2B.pptx
- EVF2/EVF2B/._EVF2B.pptx
- __MACOSX/EVF2/EVF2B/._._EVF2B.pptx
- EVF2/EVF2D/EVF2D.xlsx
- __MACOSX/EVF2/EVF2D/._EVF2D.xlsx
- EVF2/EVF2D/._EVF2D.xlsx
- __MACOSX/EVF2/EVF2D/._._EVF2D.xlsx
- EVF2/EVF2C/._EVF2C.xlsx
- __MACOSX/EVF2/EVF2C/._._EVF2C.xlsx
- EVF2/EVF2C/EVF2C.xlsx
- __MACOSX/EVF2/EVF2C/._EVF2C.xlsx
