# Supplementary material for: The lipid transfer protein STARD7 controls intestinal tumor development in a context-dependent manner
Source: EMBO Mol Med. 2026 Mar 30;18(5):1771–811. doi: 10.1038/s44321-026-00409-5 (PMC13179355; doi:10.1038/s44321-026-00409-5)
Supplement: Supplementary file 15 — Figure EV2 Source Data [file 44321_2026_409_MOESM15_ESM.zip › EVF2/EVF2D/EVF2D.xlsx]

## Sheet: Sheet1
STARD7			TNFalpha			IL-6			IL-1beta
wt	ko		wt	ko		wt	ko		wt	ko
1	0.0915054		1	0.708742		1	7.26015		1	0.516438
0.732043	0.0328795		5.43897	0.392292		0.589134	3.29436		0.594604	0.343092
0.690956	0.0696693		1.22264	1.72907		2.88119	6.16884		2.10916	3.68075
0.99539	0.0551689		0.587774	0.123279		5.77572	1.51922		1.64718	1.03766
0.864537	0.163044		1.10701	0.52003		10.6787	15.9631		1.46409	2.21402
	0.148995			1.06191			1.87905			1.02101
	0.0183255			0.0592654			4.41782			0.123279
	0.108819			0.790041			3.85483			1.63959
