# Supplementary material for: The lipid transfer protein STARD7 controls intestinal tumor development in a context-dependent manner
Source: EMBO Mol Med. 2026 Mar 30;18(5):1771–811. doi: 10.1038/s44321-026-00409-5 (PMC13179355; doi:10.1038/s44321-026-00409-5)
Supplement: Supplementary file 15 — Figure EV2 Source Data [file 44321_2026_409_MOESM15_ESM.zip › EVF2/EVF2C/EVF2C.xlsx]

## Sheet: Sheet1
WT	KO
48.97	31.04
37.48	38.94
34.67	32.36
37.64	33.5
37.18	31.88
	35.5
	36.34
