# Supplementary material for: The lipid transfer protein STARD7 controls intestinal tumor development in a context-dependent manner
Source: EMBO Mol Med. 2026 Mar 30;18(5):1771–811. doi: 10.1038/s44321-026-00409-5 (PMC13179355; doi:10.1038/s44321-026-00409-5)
Supplement: Supplementary file 16 — Figure EV3 Source Data [file 44321_2026_409_MOESM16_ESM.zip]

Archive with 22 entries (18 files):
- EVF3/
- __MACOSX/._EVF3
- EVF3/EVF3A/
- __MACOSX/EVF3/._EVF3A
- EVF3/.DS_Store
- __MACOSX/EVF3/._.DS_Store
- EVF3/EVF3C/
- __MACOSX/EVF3/._EVF3C
- EVF3/EVF3B/
- __MACOSX/EVF3/._EVF3B
- EVF3/EVF3A/._EVF3A.xlsx
- __MACOSX/EVF3/EVF3A/._._EVF3A.xlsx
- EVF3/EVF3A/EVF3A.xlsx
- __MACOSX/EVF3/EVF3A/._EVF3A.xlsx
- EVF3/EVF3C/._EVF3C.xlsx
- __MACOSX/EVF3/EVF3C/._._EVF3C.xlsx
- EVF3/EVF3C/EVF3C.xlsx
- __MACOSX/EVF3/EVF3C/._EVF3C.xlsx
- EVF3/EVF3B/EVF3B.pptx
- __MACOSX/EVF3/EVF3B/._EVF3B.pptx
- EVF3/EVF3B/._EVF3B.pptx
- __MACOSX/EVF3/EVF3B/._._EVF3B.pptx
