# Supplementary material for: The lipid transfer protein STARD7 controls intestinal tumor development in a context-dependent manner
Source: EMBO Mol Med. 2026 Mar 30;18(5):1771–811. doi: 10.1038/s44321-026-00409-5 (PMC13179355; doi:10.1038/s44321-026-00409-5)
Supplement: Supplementary file 16 — Figure EV3 Source Data [file 44321_2026_409_MOESM16_ESM.zip › EVF3/EVF3A/EVF3A.xlsx]

## Sheet: Sheet1
Number of mitochondria per 1mm of cytoplasm				Mean mitochondrial area			Total mitochondrial area in cytoplasm
WT	KO			WT	KO		WT	KO
0.546	0.78			0.451	0.1984		0.246	0.155
0.796	0.518			0.346	0.4577		0.276	0.237
0.678	0.808			0.371	0.338		0.252	0.273
0.468	0.56			0.389	0.39		0.182	0.219
0.883	1.303			0.309	0.227		0.273	0.296
0.725	0.923			0.331	0.294		0.24	0.271
0.67	0.604			0.325	0.339		0.218	0.205
0.997	0.678			0.199	0.351		0.198	0.238
0.829	0.859			0.213	0.295		0.176	0.253
0.799	0.594			0.283	0.323		0.226	0.192
1.075	0.375			0.2	0.333		0.215	0.125
0.913	1.098			0.212	0.362		0.194	0.397
1.26	0.546			0.223	0.42		0.281	0.229
1.253	0.592			0.228	0.365		0.286	0.216
1.382	0.642			0.155	0.241		0.214	0.155
1.28	0.677			0.154	0.43		0.197	0.291
1.017	0.456			0.151	0.331		0.154	0.151
1.267	0.698			0.175	0.2349		0.222	0.164
