# Supplementary material for: The lipid transfer protein STARD7 controls intestinal tumor development in a context-dependent manner
Source: EMBO Mol Med. 2026 Mar 30;18(5):1771–811. doi: 10.1038/s44321-026-00409-5 (PMC13179355; doi:10.1038/s44321-026-00409-5)
Supplement: Supplementary file 16 — Figure EV3 Source Data [file 44321_2026_409_MOESM16_ESM.zip › EVF3/EVF3C/EVF3C.xlsx]

## Sheet: Sheet1
shRNA Control	shRNA STARD7#2	shRNA STARD7#3
0.9497	0.0025	0.9295
0.5437	0.962	0.99
0.7936	0.8289	0.6684
0.9468	0.9727	0.9202
0.9769	0.0551	0.951
0.876	0.9485	0.9379
0.9624	0.9355	0.9172
0.9892	0.9356	0.9284
0.9631	0.9467	0.839
0.8938	0.9643	0.9482
0.9289	0.8716	0.9812
0.9308	0.9654	0.7237
0.927	0.9165	0.967
0.9774	0.9905	0.9499
0.6253	0.9641	0.9818
0.9049	0.9875	0.9804
0.8735	0.9636	0.9721
0.9787	0.9385	0.9634
0.9904	0.9615	0.9335
0.9411	0.0081	0.9688
0.822	0.2687	0.9351
0.9936	0.0245	0.9248
0.975	0.7356	0.8136
0.9478	0.3109	0.9258
0.5709	0.2854	0
0	0.6966	0.0057
0	0.8554	0
0	0.9725	0.27
0	0.2215	0.0104
0	0.6137	0.0637
0.2004	0.9301	0.0395
0	0.9357	0.0041
0	0.0122	0.0022
0	0.0055	0
0	0.0394	0
0.0045	0.7676	0
0	0.7373	0.0008
0	0.9548	0
0	0.4007	0
0	0.4119	0
0	0.4861	0.0354
0.0036	0.9383	0.0064
0	0.554	0.4816
0	0.4161	0.0275
0	0.9857	0.7092
0	0.794	0.0042
0.0352	0.9569	0.7962
0.5913	0.3352	0.0126
0.0094	0.7404	0.0392
0	0.9648	0.0679
0	0.9367	0.0008
0.0002	0.2909	0.4803
0	0.6553	0.8522
0	0.1408	0.0394
0	0.5954	0
0	0.7814	0.0012
0	0.7955	0
0.0001	0.927	0.8229
0.1554	0.9839	0.0542
0.0186	0.9124	0.9422
0.186	0.9246	0.8844
0.0016	0.5558	0.0121
0.4558	0.9173	0.9516
0.5103	0.9601	0.638
0.8902	0.8239	0.947
0.9877	0.9273	0.9408
0.2012	0.9416	0.7612
0.0272	0.7355	0.9263
0.5411	0.7178	0.0379
0	0.9558	0.0114
0	0.0175	0.7165
0.6822	0.0095	0.7254
0.3932	0.4478	0.8314
0.2545	0.5904	0.0014
0.0194	0.5352	0.4934
0.5794	0.3942	0.9758
0.7729	0.0007	0.9872
0.908	0.4403	0.819
0.0788	0.0001	0.2344
0.0001	0.876	0.6969
0.9891	0.3241	0.7738
0.9037	0.9887	0.0804
0.8893	0.0032	0.7215
0.9155	0.0809	0.8494
0.9527	0.1821	0.9154
0.1299	0.9589	0.8715
0.9589	0.1449	0.8708
0.9599	0.9004	0.8549
0.9905	0	0.8673
0.9737	0.0039	0.9753
0.8773	0	0.9058
0.9776	0	0.7826
0.9499	0.2631	0.6474
0.5488	0	0.8031
0.9528	0	0.8163
0.9484	0	0.8338
0.9469	0	0.7562
0.7298	0	0.8798
0.2291	0	0.0467
0.7355	0.0014	0.7796
0.9458	0	0.8315
0.6291	0.4889	0.5303
0.225	0.0141	0.8326
0.3887	0	0.6004
0.5077	0	0.834
0.026	0	0.8034
0.9845	0.0005	0.9023
0.0079	0	0.9567
0.5337	0	0.9011
0.6615	0.9936	0.9608
0.6145	0.9839	0.969
0.7948	0.9838	0.864
0.2823	0.963	0.9089
0.7942	0.8836	0.887
0.0738	0.9491	0.1658
0.0589	0.9658	0.8325
0.5897	0.9888	0.0057
0.9632	0.9916	0.8648
0.3467	0.9951	0.8217
0.9405	0.9581	0.8771
0.9096	0.9939	0.9147
0.1231	0.9594	0.9993
0.0031	0.976	0.9802
0	0.9802
0.0008	0.9881
0.6465	0.9912
	0.9777
	0.9851
	0.975
	0.9979
	0.9851
	0.9701
	0.9886
	0.9798
	0.9402
	0.9949
	0.9525
	0.9779
	0.9578
	0.9416
	0.9538
	0.9594
	0.972
	0.9849
	0.9754
	0.9678
	0.0415
	0.2787
	0.9392
	0.8417
	0.8024
	0.8472
	0.0282
	0.9423
	0.8818
	0.9073
	0.8541
	0.8784
	0.0503
	0.012
	0.9267
	0.9212
	0.769
	0.7024
	0.8649
