# Supplementary material for: The lipid transfer protein STARD7 controls intestinal tumor development in a context-dependent manner
Source: EMBO Mol Med. 2026 Mar 30;18(5):1771–811. doi: 10.1038/s44321-026-00409-5 (PMC13179355; doi:10.1038/s44321-026-00409-5)
Supplement: Supplementary file 17 — Figure EV4 Source Data [file 44321_2026_409_MOESM17_ESM.zip]

Archive with 46 entries (38 files):
- EVF4/
- __MACOSX/._EVF4
- EVF4/.DS_Store
- __MACOSX/EVF4/._.DS_Store
- EVF4/EVF4G/
- __MACOSX/EVF4/._EVF4G
- EVF4/EVF4H/
- __MACOSX/EVF4/._EVF4H
- EVF4/EVF4F/
- __MACOSX/EVF4/._EVF4F
- EVF4/EVF4A/
- __MACOSX/EVF4/._EVF4A
- EVF4/EVF4D/
- __MACOSX/EVF4/._EVF4D
- EVF4/EVF4C/
- __MACOSX/EVF4/._EVF4C
- EVF4/EVF4E/
- __MACOSX/EVF4/._EVF4E
- EVF4/EVF4G/EVF4G.pptx
- __MACOSX/EVF4/EVF4G/._EVF4G.pptx
- EVF4/EVF4G/._EVF4G.pptx
- __MACOSX/EVF4/EVF4G/._._EVF4G.pptx
- EVF4/EVF4H/._EVF4H.pptx
- __MACOSX/EVF4/EVF4H/._._EVF4H.pptx
- EVF4/EVF4H/EVF4H.pptx
- __MACOSX/EVF4/EVF4H/._EVF4H.pptx
- EVF4/EVF4F/._EVF4F.pptx
- __MACOSX/EVF4/EVF4F/._._EVF4F.pptx
- EVF4/EVF4F/EVF4F.pptx
- __MACOSX/EVF4/EVF4F/._EVF4F.pptx
- EVF4/EVF4A/EVF4A.xlsx
- __MACOSX/EVF4/EVF4A/._EVF4A.xlsx
- EVF4/EVF4A/._EVF4A.xlsx
- __MACOSX/EVF4/EVF4A/._._EVF4A.xlsx
- EVF4/EVF4D/._EVF4D.pptx
- __MACOSX/EVF4/EVF4D/._._EVF4D.pptx
- EVF4/EVF4D/EVF4D.pptx
- __MACOSX/EVF4/EVF4D/._EVF4D.pptx
- EVF4/EVF4C/EVF4C.xlsx
- __MACOSX/EVF4/EVF4C/._EVF4C.xlsx
- EVF4/EVF4C/._EVF4C.xlsx
- __MACOSX/EVF4/EVF4C/._._EVF4C.xlsx
- EVF4/EVF4E/EVF4E.pptx
- __MACOSX/EVF4/EVF4E/._EVF4E.pptx
- EVF4/EVF4E/._EVF4E.pptx
- __MACOSX/EVF4/EVF4E/._._EVF4E.pptx
