# Supplementary material for: The lipid transfer protein STARD7 controls intestinal tumor development in a context-dependent manner
Source: EMBO Mol Med. 2026 Mar 30;18(5):1771–811. doi: 10.1038/s44321-026-00409-5 (PMC13179355; doi:10.1038/s44321-026-00409-5)
Supplement: Supplementary file 17 — Figure EV4 Source Data [file 44321_2026_409_MOESM17_ESM.zip › EVF4/EVF4A/EVF4A.xlsx]

## Sheet: Sheet1
	carcinoma (%)			dysplasia (%)			normal (%)					average	SD
	n=34			n=33			n=34				Normal	7.74253	5.12197
A1	9.184		A2	4.355		A3	3.755				Dysplasia	15.0111	7.35102
A4	7.968		A5	30.469		A6	7.794				Carcinoma	17.5661	8.05326
A7	16.255		A8	14.331		A9	4.804
A10	9.285		A11	9.761		A12	22.455
A13	28.661		A14	17.417		A15	13.588			t test
B1	24.202		B5	11.545		B3	9.412				Normal	Dysplasia	Carcinoma
B4	24.861		B8	27.63		B6	16.683			Normal
B7	12.329		B11	24.545		B9	9.114			Dysplasia	2.3016e-05
B10	14.577		B14	14.774		B12	0.934			Carcinoma	1.31028e-07	0.186018
B13	15.414		C2	5.736		C3	1.774
C1	16.39		C5	4.781		C6	5.445
C7	36.931		C8	24.533		C9	17.192
C10	5.762		C11	6.42		C12	2.326
D4	16.077		C14	11.114		C15	1.833
D7	11.812		D2	7.724		D6	2.451
D10	14.883		D8	14.097		D9	8.126
D13	18.508		D11	12.776		D15	7.398
E1	15.764		D14	17.679		E3	2.023
E4	20.055		E2	19.166		E6	7.417
E10	21.24		E5	19.084		E9	7.154
E13	13.981		E8	13.86		E12	7.848
F1	13.844		E11	30.33		E15	7.211
F7	24.449		E14	12.098		F3	7.164
F10	16.86		F2	4.891		F9	3.731
F13	10.609		F8	20.914		F12	13.775
G1	14.268		F11	6.475		F15	11.134
G4	35.936		G5	25.818		G3	6.071
G7	24.973		G8	16.595		G6	13.327
G10	9.186		G11	16.713		G9	1.29
G13	19.889		G14	9.171		G12	16.196
H1	35.687		H2	10.47		G15	5.106
H4	19.019		H5	10.988		H6	5.87
H7	3.878		H11	19.105		H9	7.895
H13	14.51					H15	4.95
