# Supplementary material for: The lipid transfer protein STARD7 controls intestinal tumor development in a context-dependent manner
Source: EMBO Mol Med. 2026 Mar 30;18(5):1771–811. doi: 10.1038/s44321-026-00409-5 (PMC13179355; doi:10.1038/s44321-026-00409-5)
Supplement: Supplementary file 17 — Figure EV4 Source Data [file 44321_2026_409_MOESM17_ESM.zip › EVF4/EVF4C/EVF4C.xlsx]

## Sheet: Sheet1
c-MYC				SOX9				STARD7
shRNA control	shRNA STARD7#2	shRNA STARD7#4		shRNA control	shRNA STARD7#2	shRNA STARD7#4		shRNA control	shRNA STARD7#2	shRNA STARD7#4
1	0.408007	0.297989		1	0.384219	0.768438		1	0.04133	0.0729642
1	0.686184	0.813959		1	0.737135	0.93088		1	0.134904	0.173139
1	0.413703	0.533416		1	0.756109	0.872564		1	0.16647	0.146266
