# Supplementary material for: The lipid transfer protein STARD7 controls intestinal tumor development in a context-dependent manner
Source: EMBO Mol Med. 2026 Mar 30;18(5):1771–811. doi: 10.1038/s44321-026-00409-5 (PMC13179355; doi:10.1038/s44321-026-00409-5)
Supplement: Supplementary file 18 — Figure EV5 Source Data [file 44321_2026_409_MOESM18_ESM.zip]

Archive with 22 entries (18 files):
- EVF5/
- __MACOSX/._EVF5
- EVF5/EVF5B/
- __MACOSX/EVF5/._EVF5B
- EVF5/EVF5C/
- __MACOSX/EVF5/._EVF5C
- EVF5/.DS_Store
- __MACOSX/EVF5/._.DS_Store
- EVF5/EVF5A/
- __MACOSX/EVF5/._EVF5A
- EVF5/EVF5B/._EVF5B.xlsx
- __MACOSX/EVF5/EVF5B/._._EVF5B.xlsx
- EVF5/EVF5B/EVF5B.xlsx
- __MACOSX/EVF5/EVF5B/._EVF5B.xlsx
- EVF5/EVF5C/EVF5C.xlsx
- __MACOSX/EVF5/EVF5C/._EVF5C.xlsx
- EVF5/EVF5C/._EVF5C.xlsx
- __MACOSX/EVF5/EVF5C/._._EVF5C.xlsx
- EVF5/EVF5A/EVF5A.pptx
- __MACOSX/EVF5/EVF5A/._EVF5A.pptx
- EVF5/EVF5A/._EVF5A.pptx
- __MACOSX/EVF5/EVF5A/._._EVF5A.pptx
