# Supplementary material for: The lipid transfer protein STARD7 controls intestinal tumor development in a context-dependent manner
Source: EMBO Mol Med. 2026 Mar 30;18(5):1771–811. doi: 10.1038/s44321-026-00409-5 (PMC13179355; doi:10.1038/s44321-026-00409-5)
Supplement: Supplementary file 18 — Figure EV5 Source Data [file 44321_2026_409_MOESM18_ESM.zip › EVF5/EVF5B/EVF5B.xlsx]

## Sheet: Sheet1
WT	KO
5.3	5.4
5.5	4.2
4.2	4.2
5.4	4.7
5.2	5.5
4.7	4.7
5.8	5.3
6.2
6
