# Supplementary material for: The lipid transfer protein STARD7 controls intestinal tumor development in a context-dependent manner
Source: EMBO Mol Med. 2026 Mar 30;18(5):1771–811. doi: 10.1038/s44321-026-00409-5 (PMC13179355; doi:10.1038/s44321-026-00409-5)
Supplement: Supplementary file 19 — Figure EV8 Source Data [file 44321_2026_409_MOESM19_ESM.zip]

Archive with 20 entries (17 files):
- EVF8/
- __MACOSX/._EVF8
- EVF8/.DS_Store
- __MACOSX/EVF8/._.DS_Store
- EVF8/EVF8D/
- __MACOSX/EVF8/._EVF8D
- EVF8/EVF8A/
- __MACOSX/EVF8/._EVF8A
- EVF8/EVF8D/EVF8D.xlsx
- __MACOSX/EVF8/EVF8D/._EVF8D.xlsx
- EVF8/EVF8D/._EVF8D.xlsx
- __MACOSX/EVF8/EVF8D/._._EVF8D.xlsx
- EVF8/EVF8A/Densitometry file Western blot analyses Expanded View Figure 8A.xlsx
- __MACOSX/EVF8/EVF8A/._Densitometry file Western blot analyses Expanded View Figure 8A.xlsx
- EVF8/EVF8A/._EVF8A.pptx
- __MACOSX/EVF8/EVF8A/._._EVF8A.pptx
- EVF8/EVF8A/EVF8A.pptx
- __MACOSX/EVF8/EVF8A/._EVF8A.pptx
- EVF8/EVF8A/Densitometry file Western blot analyses Expanded View Figure 8A.ai
- __MACOSX/EVF8/EVF8A/._Densitometry file Western blot analyses Expanded View Figure 8A.ai
