# Supplementary material for: The lipid transfer protein STARD7 controls intestinal tumor development in a context-dependent manner
Source: EMBO Mol Med. 2026 Mar 30;18(5):1771–811. doi: 10.1038/s44321-026-00409-5 (PMC13179355; doi:10.1038/s44321-026-00409-5)
Supplement: Supplementary file 19 — Figure EV8 Source Data [file 44321_2026_409_MOESM19_ESM.zip › EVF8/EVF8D/EVF8D.xlsx]

## Sheet: Sheet1
Tumor numbers					Average tumors size
WT	WT+Rapa	KO	KO+Rapa		WT	WT+Rapa	KO	KO+Rapa
0	1	9	3		0	36482.9	1020560000000	447248000000
0	0	12	1		0	0	1035600000000	86509500538
		13	3				1126530000000	360579
		20	10				959773000000	376688000000
