# Supplementary material for: The lipid transfer protein STARD7 controls intestinal tumor development in a context-dependent manner
Source: EMBO Mol Med. 2026 Mar 30;18(5):1771–811. doi: 10.1038/s44321-026-00409-5 (PMC13179355; doi:10.1038/s44321-026-00409-5)
Supplement: Supplementary file 19 — Figure EV8 Source Data [file 44321_2026_409_MOESM19_ESM.zip › EVF8/EVF8A/Densitometry file Western blot analyses Expanded View Figure 8A.xlsx]

## Sheet: Feuil1
Asns					Psph					Ndufs1
WT	KO	WT Rapa	KO Rapa		WT	KO	WT Rapa	KO Rapa		WT	KO	WT Rapa	KO Rapa
1	2.84923	0.0363694	0.342976		1	2.14015	0.76237	0.9909		1	0.351629	0.711177	0.177025
0.198626	2.67783	0.02207	0.686169		0.780283	1.99973	0.554886	1.31193		0.868255	0.36877	0.693062	0.353493
		0					0.370945					0.694416
