# Supplementary material for: The lipid transfer protein STARD7 controls intestinal tumor development in a context-dependent manner
Source: EMBO Mol Med. 2026 Mar 30;18(5):1771–811. doi: 10.1038/s44321-026-00409-5 (PMC13179355; doi:10.1038/s44321-026-00409-5)
Supplement: Supplementary file 20 — Figure EV9 Source Data [file 44321_2026_409_MOESM20_ESM.zip]

Archive with 6 entries (5 files):
- EVF9/
- __MACOSX/._EVF9
- EVF9/EVF9.pptx
- __MACOSX/EVF9/._EVF9.pptx
- EVF9/._EVF9.pptx
- __MACOSX/EVF9/._._EVF9.pptx
